# Supplementary material for: Global review of shorebird tracking data to identify research gaps and conservation priorities
Source: Conserv Biol. 2026 Jan 14;40(1):e70211. doi: 10.1111/cobi.70211 (PMC12856813; doi:10.1111/cobi.70211)
Supplement: Supplementary file 3 — Supporting Information: cobi70211‐sup‐0003‐AppendixS3.xlsx [file COBI-40-e70211-s002.xlsx]

## Sheet: Database
DOI / Journal	Title	Species	Scientific name	Year of publication	N individuals tracked	Type of device	Original/re-used data	Flyway	Map	notes	Authors
10.1111/jav.01474	A bridge between oceans: overland migration of marine birds in a wind energy corridor	Red Knot	Calidris canutus	2018	4	GLS	original	Central Americas	Spatial representation		Lamb, J. S., Newstead, D. J., Koczur, L. M., Ballard, B. M., Green, M. C., & Jodice, P. G.
10.1002/ece3.2581	A fundamental study revisited: Quantitative evidence for territory quality in oystercatchers (Haematopus ostralegus) using GPS data loggers	Eurasian Oystercatcher	Haematopus ostralegus	2017	29	GPS	original	East Atlantic	Spatial representation		Schwemmer, P., Weiel, S., & Garthe, S.
10.1038/s41598-020-77784-7	A green wave of saltmarsh productivity predicts the timing of the annual cycle in a long‑distance migratory shorebird	Willet	Tringa semipalmata	2020	41	GLS	original	Atlantic Americas	Spatial representation		Smith, J. A., Regan, K., Cooper, N. W., Johnson, L., Olson, E., Green, A., ... & Marra, P. P.
10.3389/fevo.2019.00086	A migratory divide among red-necked phalaropes in the Western Palearctic reveals contrasting migration and wintering movement strategies	Red-necked Phalarope	Phalaropus lobatus	2019	34	GLS	original	Atlantic Americas	Spatial representation		Van Bemmelen, R. S., Kolbeinsson, Y., Ramos, R., Gilg, O., Alves, J. A., Smith, M., ... & Tulp, I.
10.3389/fevo.2019.00086	A migratory divide among red-necked phalaropes in the Western Palearctic reveals contrasting migration and wintering movement strategies	Red-necked Phalarope	Phalaropus lobatus	2019	34	GLS	original	East Asia-East Africa	Spatial representation		Van Bemmelen, R. S., Kolbeinsson, Y., Ramos, R., Gilg, O., Alves, J. A., Smith, M., ... & Tulp, I.
10.1525/cond.2011.090171	A puzzling migratory detour: are fueling conditions in alaska driving the movement of juvenile sharp-tailed sandpipers?	Sharp-tailed Sandpiper	Calidris acuminata	2011	26	VHF	original	East Asia-Australasia	No usable locations shown		Lindström, Å., Gill Jr, R. E., Jamieson, S. E., McCaffery, B., Wennerberg, L., Wikelski, M., & Klaassen, M.
10.1111/jav.02464	A red knot as a black swan: how a single bird shows navigational abilities during repeat crossings of the Greenland Icecap	Red Knot	Calidris canutus	2020	1	PTT	original	East Atlantic	Spatial representation		Kok, E. M., Tibbitts, T. L., Douglas, D. C., Howey, P. W., Dekinga, A., Gnep, B., & Piersma, T.
10.1007/s10336-013-1026-4	Abdominally implanted satellite transmitters affect reproduction and survival rather than migration of large shorebirds	Black-tailed Godwit	Limosa limosa	2014	4	PTT	original	East Atlantic	No usable locations shown		Hooijmeijer, J. C., Gill Jr, R. E., Mulcahy, D. M., Tibbitts, T. L., Kentie, R., Gerritsen, G. J., ... & Piersma, T.
10.1371/journal.pone.0054535	Absolute Consistency: Individual versus Population Variation in Annual-Cycle Schedules of a Long-Distance Migrant Bird	Bar-tailed Godwit	Limosa lapponica	2013	20	GLS	recycled	East Asia-Australasia	No usable locations shown		Conklin, J. R., Battley, P. F., & Potter, M. A.
10.1007/s10336-014-1119-8	Adjusting migration schedules at stopping sites: time strategy of a long-distance migratory shorebird during northward	Great knot	Calidris tenuirostris	2015	40	VHF	recycled	East Asia-Australasia	No usable locations shown		Peng, H. B., Hua, N., Choi, C. Y., Melville, D. S., Gao, Y., Zhou, Q., ... & Ma, Z.
10.33265/polar.v42.8616	Adult survival and annual movement patterns of common snipe in Iceland	Common Snipe	Gallinago gallinago	2023	5	GLS	original	East Atlantic	No usable locations shown		Petersen, A., Thorstensen, S., Petersen, I. K., Petrek, S. W., Brides, K., Calvert, A., ... & Gutowsky, S. E.
10.1038/s41467-021-25022-7	Advancement in long-distance bird migration through individual plasticity in departure	Bar-tailed Godwit	Limosa lapponica	2021	36	GLS	recycled	East Asia-Australasia	No usable locations shown	Deployments in 2008–2009 and 2013–2014	Conklin, J. R., Lisovski, S., & Battley, P. F.
10.1111/ele.13387	Adverse wind conditions during northward Sahara crossings increase the in-flight mortality of Black-tailed Godwits	Black-tailed Godwit	Limosa limosa	2019	53	PTT	original	East Atlantic	Spatial representation	Fieldwork in Spain/Portugal 2013 - 2015, and Netherlands 2015 - 2017	Loonstra, A. J., Verhoeven, M. A., Senner, N. R., Both, C., & Piersma, T.
10.1111/1365-2656.13641	Age-dependent timing and routes demonstrate developmental plasticity in a long-distance migratory bird	Black-tailed Godwit	Limosa limosa	2022	128	GLS / PTT	original	East Atlantic	Spatial representation		Verhoeven, M. A., Loonstra, A. J., McBride, A. D., Kaspersma, W., Hooijmeijer, J. C., Both, C., ... & Piersma, T.
10.1071/WR18030	An assessment of radio telemetry for monitoring shorebird chick survival and causes of mortality	Masked Lapwing / Red-capped Plover / Hooded Plover	Vanellus miles / Charadrius ruficapillus / Thinornis cucullatus	2019	119	VHF	original	East Asia-Australasia	No usable locations shown		Lees, D., Schmidt, T., Sherman, C. D., Maguire, G. S., Dann, P., Ehmke, G., & Weston, M. A.
10.1371/journal.pone.0086588	An Exception to the Rule: Carry-Over Effects Do Not Accumulate in a Long-Distance Migratory Bird	Hudsonian Godwits	Limosa haemastica	2014	26	GLS	original	Pacific Americas	Spatial representation		Senner, N. R., Hochachka, W. M., Fox, J. W., & Afanasyev, V.
10.1650/CONDOR-12-185-R2.1	Annual migratory patterns of Long-billed Curlews in the American West	Long-billed Curlew	Numenius americanus	2014	28	PTT	original	Pacific Americas	Spatial representation		Page, G. W., Warnock, N., Tibbitts, T. L., Jorgensen, D., Hartman, C. A., & Stenzel, L. E.
10.1086/722566	Annual Schedule Adjustment by a Long-Distance Migratory Bird	Whimbrel	Numenius phaeopus	2023	38	GLS	recycled	East Atlantic	No usable locations shown		Carneiro, C., Gunnarsson, T. G., & Alves, J. A.
10.1890/01-5311	Annual survival and population estimates of Mountain Plovers in southern Phillips County, Montana	Mountain Plover	Charadrius montanus	2003	40	VHF	original	Central Americas	No usable locations shown		Dinsmore, S. J., White, G. C., & Knopf, F. L.
10.1139/z94-264	Diurnal habitat use of American woodcock wintering along the Atlantic coast	American Woodcock	Scolopax minor	1994	138	VHF	original	Atlantic Americas	No usable locations shown		Krementz, D. G., & Pendleton, G. W.
10.1021/acs.est.8b04571	Assessment of Shorebird Migratory Fueling Physiology and Departure Timing in Relation to Polycyclic Aromatic Hydrocarbon Contamination in the Gulf of Mexico	Sanderling / Red Knot	Calidris alba / Calidris canutus	2018	30	VHF	original	Atlantic Americas	No usable locations shown		Bianchini, K., & Morrissey, C. A.
10.3389/fevo.2019.00327	Automated VHF Radiotelemetry Revealed Site-Specific Differences in Fall Migration Strategies of Semipalmated Sandpipers on Stopover in the Gulf of Maine	Semipalmated Sandpiper	Calidris pusilla	2019	180	VHF	original	Atlantic Americas	Spatial representation		Holberton, R. L., Taylor, P. D., Tudor, L. M., O'Brien, K. M., Mittelhauser, G. H., & Breit, A.
10.1111/oik.04139	Balancing food and density-dependence in the spatial distribution of an interference-prone forager	Eurasian Oystercatcher	Haematopus ostralegus	2017	10	GPS	original	East Atlantic	Spatial representation		Dokter, A. M., van Loon, E. E., Rappoldt, C., Oosterbeek, K., Baptist, M. J., Bouten, W., & Ens, B. J.
10.1016/j.jenvman.2023.118131	Behavioral responses to offshore windfarms during migration of a declining shorebird species revealed by GPS-telemetry	Eurasian Curlew	Numenius arquata	2023	143	GPS	original	East Atlantic	Spatial representation		Schwemmer, P., Mercker, M., Haecker, K., Kruckenberg, H., Kämpfer, S., Bocher, P., ... & Garthe, S.
10.1111/jav.02924	Bird migration in space and time: chain migration by Eurasian curlew Numenius arquata arquata along the East Atlantic Flyway	Eurasian Curlew	Numenius arquata	2022	74	GPS	original	East Atlantic	Spatial representation		Pederson, R., Bocher, P., Garthe, S., Fort, J., Mercker, M., Auernhammer, V., ... & Schwemmer, P.
10.1098/rspb.2017.1374	Body condition explains migratory performance of a long-distance migrant	Red Knot	Calidris canutus	2017	254	VHF	original	Atlantic Americas	No usable locations shown		Duijns, S., Niles, L. J., Dey, A., Aubry, Y., Friis, C., Koch, S., ... & Smith, P. A.
10.1038/ncomms1072	Breeding latitude drives individual schedules in a trans-hemispheric migrant bird	Bar-tailed Godwit	Limosa lapponica	2010	13	GLS	original	East Asia-Australasia	Spatial representation	Deployments in 2008 and 2009	Conklin, J. R., Battley, P. F., Potter, M. A., & Fox, J. W.
10.1038/nature20813	Breeding site sampling across the Arctic by individual males of a polygynous shorebird	Pectoral Sandpiper	Calidris melanotos	2017	120	PTT	original	Pacific Americas	Spatial representation		Kempenaers, B., & Valcu, M.
10.1675/1524-4695-31.3.365	Breeding stage influences space use of female American avocets in San Francisco Bay, California	American Avocet	Recurvirostra americana	2008	15	VHF	recycled	Pacific Americas	No usable locations shown	Deployments in 2005 - 2006 on adults	Demers, S. A., Colwell, M. A., Takekawa, J. Y., & Ackerman, J. T.
10.1111/cobi.13007	Long-distance flights and high-risk breeding by nomadic waterbirds on desert salt lakes	Banded Stilt	Cladorhynchus leucocephalus	2018	18	PTT	original	East Asia-Australasia	Spatial representation		Pedler, R. D., Ribot, R. F., & Bennett, A. T.
10.18194/ws.00021	Buff-breasted Sandpiper stopover duration in the Rainwater Basin, Nebraska,in relation to the temporal and spatial migration patterns in the Great Plains of North America	Buff-breasted Sandpiper	Calidris subruficollis	2015	12	VHF	original	Central Americas	No usable locations shown		McCarty, J. P., Jorgensen, J. G., Michaud, J. M., & Wolfenbarger, L.
10.1002/ece3.9581	Carry-over effects of weather and decision-making on nest success of a migratory shorebird	Grey Plover	Pluvialis squatarola	2022	24	GPS / PTT	original	Central Americas	Spatial representation		Clements, S. J., Loghry, J. P., Ballard, B. M., & Weegman, M. D.
10.1111/ibi.13024	Central-West Siberian-breeding Bar-tailed Godwits(Limosa lapponica) segregate in two morphologicallydistinct flyway populations	Bar-tailed Godwit	Limosa lapponica	2022	52	PTT	original	East Atlantic	Spatial representation		Bom, R. A., Conklin, J. R., Verkuil, Y. I., Alves, J. A., De Fouw, J., Dekinga, A., ... & Piersma, T.
10.1638/2010-0040.1	Coelomic implantation of satellite transmitters in the bar-tailed godwit (limosa lapponica) and the bristle-thighed curlew (numenius tahitiensis)	Bar-tailed Godwit / Bristle-thighted Curlew	Limosa lapponica / Numenius tahitiensis	2011	66	PTT	original	East Asia-Australasia	No usable locations shown		Mulcahy, D. M., Gartrell, B., Gill Jr, R. E., Tibbitts, T. L., & Ruthrauff, D. R.
10.18194/ws.00271	Combination of marine and artificial freshwater habitats provides wintering Black-tailed Godwits with landscape supplementation	Black-tailed Godwit	Limosa limosa	2022	10	GPS	recycled	East Atlantic	Spatial representation	Fieldwork in 2016 - October 2018	Jourdan, C., Fort, J., Robin, F., Pinaud, D., Delaporte, P., Desmots, D., ... & Bocher, P.
10.1111/jav.00891	Comparing inferences of solar geolocation data against high-precision GPS data: annual movements of a double-tagged black-tailed godwit	Black-tailed Godwit	Limosa limosa	2016	1	GLS / GPS	original	East Atlantic	Spatial representation		Rakhimberdiev, E., Senner, N. R., Verhoeven, M. A., Winkler, D. W., Bouten, W., & Piersma, T.
10.1675/063.040.sp104	Comparing Satellite and Digital Radio Telemetry to Estimate Space and Habitat Use of American Oystercatchers (Haematopus palliatus) in Massachusetts, USA	American Oystercatcher	Haematopus palliatus	2017	5	VHF / PTT	original	Atlantic Americas	Spatial representation		Loring, P. H., Griffin, C. R., Sievert, P. R., & Spiegel, C. S.
10.1186/s40462-022-00310-z	Compensation for wind drift prevails for a shorebird on a long-distance, transoceanic flight	Hudsonian Godwits	Limosa haemastica	2022	25	GPS / PTT	original	Pacific Americas	Spatial representation	No obvious deployment date, but data are from 2019-2021	Linscott, J. A., Navedo, J. G., Clements, S. J., Loghry, J. P., Ruiz, J., Ballard, B. M., ... & Senner, N. R.
10.1016/j.ecss.2021.107458	Connecting foraging and roosting areas reveals how food stocks explain shorebird numbers	Eurasian Oystercatcher	Haematopus ostralegus	2021	73	GPS	recycled	East Atlantic	Spatial representation		Bakker, W., Ens, B. J., Dokter, A., van der Kolk, H. J., Rappoldt, K., van de Pol, M., ... & Allen, A. M.
10.1186/s40462-023-00400-6	Consequences of migratory distance, habitat distribution and season on the migratory process in a short distance migratory shorebird population	Common Ringed plover	Charadrius hiaticula	2023	20	GLS	original	East Atlantic	Spatial representation		Hedh, L., & Hedenström, A.
10.1016/j.anbehav.2014.01.020	Conserving unprotected important coastal habitats in the Yellow Sea: Shorebird occurrence, distribution and food resources at Lianyungang	Bar-tailed Godwit / Great Knot	Limosa lapponica /Calidris tenuirostris	2019	12	PTT	original	East Asia-Australasia	Spatial representation		Chan, Y. C., Peng, H. B., Han, Y. X., Chung, S. S. W., Li, J., Zhang, L., & Piersma, T.
10.1111/j.1600-048X.2011.05473.x	Contrasting extreme long‐distance migration patterns in bar‐tailed godwits	Bar-tailed Godwit	Limosa lapponica	2012	30	PTT	original	East Asia-Australasia	Spatial representation	Deployments in 2006 - 2010	Battley, P. F., Warnock, N., Tibbitts, T. L., Gill Jr, R. E., Piersma, T., Hassell, C. J., ... & Riegen, A. C.
10.5253/arde.v102i2.a4	Contrasting Trans-Atlantic Migratory Routes of Nearctic Purple Sandpipers Calidris maritima Associated with Low Pressure Systems in Spring and Winter	Purple Sandpiper	Calidris maritima	2014	12	GLS	original	East Atlantic	Spatial representation		Summers, R. W., Boland, H., Colhoun, K., Elkins, N., Etheridge, B., Foster, S., ... & Swann, R. L.
10.1093/ornithapp/duac011	Cross-seasonal effects in the American Woodcock: Conditions prior to fall migration relate to migration strategy and implications for conservation	American Woodcock	Scolopax minor	2022	14	GPS	original	Atlantic Americas	Spatial representation		Graham, C. L., Steeves, T., & McWilliams, S. R.
DOI:10.17433/6.2016.50153395.253-261	Current challenges of bird conservation in the Wadden Sea and German offshore areas	Bar-tailed Godwit / Grey Plover	Limosa lapponica / Pluvialis squatarola	2016	17	PTT	original	East Atlantic	Spatial representation		Exo, K. M., Bairlein, F., Hillig, F., Dierschke, V., Kondratyev, A., Kruckenberg, H., ... & Südbeck, P.
10.1002/ece3.950	Curves for Curlew: Identifying Curlew breeding status from GPS tracking data	Eurasian Curlew	Numenius arquata	2022	26	GPS	original	East Atlantic	Spatial representation		Bowgen, K. M., Dodd, S. G., Lindley, P., Burton, N. H., & Taylor, R. C.
10.1098/rspb.2008.1142	Extreme endurance flights bylandbirds crossing the Pacific Oceanecological corridor rather than barrier	Bar-tailed Godwit	Limosa lapponica	2009	9	PTT	original	East Asia-Australasia	Spatial representation		Gill Jr, R. E., Tibbitts, T. L., Douglas, D. C., Handel, C. M., Mulcahy, D. M., Gottschalck, J. C., ... & Piersma, T.
10.1648/0273-8570-72.1.86	Day and night feeding hapitat of Red Knots in Patagonia: Profitability versus safety?	Red Knot	Calidris canutus	2001	5	VHF	original	Atlantic Americas	No usable locations shown		Sitters, H. P., González, P. M., Piersma, T., Baker, A. J., & Price, D. J.
10.1111/j.1474-919X.1995.tb03236.x	Day and night feeding territoriality in Willets Catoptrophorus semipalmatus and Whimbrel Numenius phaeopus during the non-breeding season in the tropics	Whimbrel / Willet	Numenius phaeopus / Tringa semipalmata	1995	3	VHF	original	Atlantic Americas	No usable locations shown		McNEIL, R. A. Y. M. O. N. D., & Rompre, G.
10.1675/063.038.0106	Day and night habitat associations of wintering dunlin (Calidris alpina) within an agriculture-wetland mosaic	Dunlin	Calidris alpina	2015	36	VHF	original	Pacific Americas	No usable locations shown		Barbaree, B. A., Reiter, M. E., Hickey, C. M., & Page, G. W.
10.1016/j.ecss.2022.107782	Daytime, tidal amplitude and protected areas influence movements and habitat use on mudflats of wintering black-tailed godwits	Black-tailed Godwit	Limosa limosa	2022	10	GPS	original	East Atlantic	Spatial representation		Jourdan, C., Fort, J., Pinaud, D., Delaporte, P., Herault, T., Jankovic, M., ... & Bocher, P.
10.1016/j.avrs.2022.100011	Detecting the non-breeding region and migration route of Whimbrels (Numenius phaeopus rogachevae) in the East Asian–Australasian Flyway	Whimbrel	Numenius phaeopus	2022	6	GPS / PTT	original	East Asia-Australasia	Spatial representation		Kuang, F., Wu, W., Li, D., Hassell, C. J., Maglio, G., Leung, K. S. K., ... & Ma, Z.
10.1111/jofo.12173	Dichotomous strategies? The migration of Whimbrelsbreeding in the eastern Canadian sub-Arctic	Whimbrel	Numenius phaeopus	2016	9	GLS	original	Atlantic Americas	Spatial representation		Johnson, A. S., Perz, J., Nol, E., & Senner, N. R.
10.1675/063.043.0301	Differences in Migration Timing along the Midcontinental Flyway in Sanderling (Calidris alba) from Three Gulf of Mexico Staging Areas	Sanderling	Calidris alba	2020	120	VHF	recycled	Central Americas	Spatial representation		Bianchini, K., Newstead, D. J., & Morrissey, C. A.
10.1080/00063650509461381	Differences in the diurnal and nocturnal use of intertidal feeding grounds by Redshank Tringa totanus	Common Redshank	Tringa totanus	2005	38	VHF	original	East Atlantic	Spatial representation		Burton, N. H., & Armitage, M. J.
10.22621/cfn.v119i4.183	Differential parental care by adult Mountain Plovers, Charadrius montanus	Mountain Plover	Charadrius montanus	2005	28	VHF	recycled	Central Americas	No usable locations shown		Dinsmore, S. J., & Knopf, F. L.
10.1007/s12237-020-00871-5	Nycthemeral Movements of Wintering Shorebirds Reveal Important Differences in Habitat Uses of Feeding Areas and Roosts	Bar-tailed Godwit	Limosa lapponica	2021	6	GPS	original	East Atlantic	Spatial representation	Deployments in 2015–2016 and 2016–2017	Jourdan, C., Fort, J., Pinaud, D., Delaporte, P., Gernigon, J., Lachaussée, N., ... & Bocher, P.
10.5253/arde.v107i3.a11	Individual Black-tailed Godwits do not stick to single routes:a hypothesis on how low population densities might decrease social conformity	Black-tailed Godwit	Limosa limosa	2020	4	PTT	original	Black Sea-Mediterranean	Spatial representation		Loonstra, A. J., Verhoeven, M. A., Zbyryt, A., Schaaf, E., Both, C., & Piersma, T.
10.1111/j.1600-048X.2013.00213.x	Differentiating between stopover and staging sites: functions of the southern and northern Yellow Sea for long-distance migratory shorebird	Great Knot	Calidris tenuirostris	2013	50	VHF	original	East Asia-Australasia	No usable locations shown		Ma, Z., Hua, N., Peng, H., Choi, C., Battley, P. F., Zhou, Q., ... & Tang, C.
10.1560/IJEE.53.3.329	Digestive organ size and behavior of red knots (Calidris canutus) indicate the quality of their benthic food stocks	Red Knot	Calidris canutus	2007	38	VHF	original	East Atlantic	No usable locations shown		Van Gils, J. A., Dekinga, A., Van Den Hout, P. J., Spaans, B., & Piersma, T.
10.1186/s40462-022-00363-0	Distributing transmitters to maximize population-level representativeness in automated radio telemetry studies of animal movement	Piping Plover	Charadrius melodus	2023	6	VHF	original	Atlantic Americas	No usable locations shown		Lamb, J. S., Loring, P. H., & Paton, P. W.
10.1186/s40657-019-0171-8	Disturbance increases high tide travel distance of a roosting shorebird but only marginally affects daily energy expenditure	Eurasian Oystercatcher	Haematopus ostralegus	2019	21	GPS	original	East Atlantic	No usable locations shown		Linssen, H., Van De Pol, M., Allen, A. M., Jans, M., Ens, B. J., Krijgsveld, K. L., ... & Van Der Kolk, H. J.
10.1111/j.1474-919X.2011.01153.x	Diurnal and nocturnal ranging behaviour of Stone-curlewsBurhinus oedicnemusnesting in river habitat	Eurasian Thick-knee	Burhinus oedicnemus	2011	17	VHF	original	East Atlantic	No usable locations shown		Caccamo, C., Pollonara, E., Emilio Baldaccini, N., & Giunchi, D.
10.1002/2688-8319.12201	Land-use intensity impacts habitat selection of ground-nesting farmland birds in The Netherlands	Black-tailed Godwit	Limosa limosa	2023	57	PTT	original	East Atlantic	No usable locations shown	Later data in this paper not represented by Senner etal. 2019	Li, Y., Piersma, T., Hooijmeijer, J. C., & Howison, R. A.
10.1111/jofo.12365	Diverse patterns of migratory timing, site use, and sitefidelity by Alaska-breeding Whimbrels	Whimbrel	Numenius phaeopus	2021	32	PTT	original	Pacific Americas	Spatial representation		Ruthrauff, D. R., Harwood, C. M., Tibbitts, T. L., Warnock, N., & Gill Jr, R. E.
10.18194/ws.00150	Does radio transmitter attachment influence resighting rates of Red Knots in the Pacific Flyway, USA?	Red Knot	Calidris canutus	2019	21	VHF	original	Pacific Americas	No usable locations shown		Buchanan, J. B., Johnson, J. A., Bishop, M. A., DeCicco, L. H., Hajdukovich, N., Salzer, L. J., ... & McCaffery, B. J.
10.1111/csp2.594	Differential population trends align with migratoryconnectivity in an endangered shorebird	Far Eastern Curlew	Numenius madagascariensis	2022	21	GPS / PTT	original	East Asia-Australasia	Spatial representation		Morrick, Z. N., Lilleyman, A., Fuller, R. A., Bush, R., Coleman, J. T., Garnett, S. T., ... & Woodworth, B. K.
10.1007/s10980-018-0638-8	Dynamic surface water distributions influence wetland connectivity within a highly modified interior landscape	Dunlin / Long-billed Dowitchers	Calidris alpina / Limnodromus scolopaceus	2018	265	VHF	original	Pacific Americas	No usable locations shown		Barbaree, B. A., Reiter, M. E., Hickey, C. M., Elliott, N. K., Schaffer-Smith, D., Reynolds, M. D., & Page, G. W.
10.1002/ecy.3743	Dynamic sensitivity to resource availability influencespopulation responses to mismatches in a shorebird	Hudsonian Godwits	Limosa haemastica	2022	122	VHF	original	Pacific Americas	No usable locations shown		Wilde, L. R., Simmons, J. E., Swift, R. J., & Senner, N. R.
10.1002/2688-8319.12125	Earthworm abundance and availability does not influence the reproductive decisions of black-tailed godwits in an agricultural grassland	Black-tailed Godwit	Limosa limosa	2022	3	PTT	original	East Atlantic	No usable locations shown		Verhoeven, M. A., McBride, A. D., Hooijmeijer, J. C., Piersma, T., & Senner, N. R.
10.1111/ibi.12657	Effect of weather conditions on the spring migrationof Eurasian Woodcock and consequences forbreeding	Eurasian Woodcock	Scolopax rusticola	2019	68	PTT	original	East Atlantic	Spatial representation		Le Rest, K., Hoodless, A., Heward, C., Cazenave, J. L., & Ferrand, Y.
10.1111/j.1557-9263.2009.00211.x	Effects of color banding, radio tagging, and repeated handling on the condition and survival of Lapwing chicks and consequences for estimates of breeding productivity	Northern Lapwing	Vanellus vanellus	2009	700	VHF	original	East Atlantic	No usable locations shown		Sharpe, F., Bolton, M., Sheldon, R., & Ratcliffe, N.
10.1111/acv.12678	Effects of experimental land management on habitat useby Eurasian Stone-curlews	Eurasian Thick-knee	Burhinus oedicnemus	2021	5	GPS	original	East Atlantic	No usable locations shown		Hawkes, R. W., Smart, J., Brown, A., Green, R. E., Jones, H., & Dolman, P. M.
10.1675/063.040.0106	Effects of Extreme Tidal Events on Semipalmated Sandpiper (Calidris pusilla) Migratory Stopover in the Bay of Fundy, Canada	Semipalmated Sandpiper	Calidris pusilla	2017	37	VHF	original	Atlantic Americas	No usable locations shown		Mann, H. A., Hamilton, D. J., Paquet, J. M., Gratto-Trevor, C. L., & Neima, S. G.
Wader Study Group Bulletin	Effects of geolocator deployment by using flexible leg-loop harnesses in a small wader	Temminck’s Stint	Calidris temminckii	2013	7	GLS	original	East Atlantic	No usable locations shown		Lislevand, T., & Hahn, S.
10.1111/j.1474-919X.1995.tb03267.x	Brood amalgamation in the Bristle thighed curlew process and function	Bristle-thighed Curlew	Numenius tahitiensis	1995	20	VHF	original	East Asia-Australasia	Spatial representation		Lanctot, R. B., Gill Jr, R. E., Tibbitts, T. L., & Handel, C. M.
10.18194/ws.00086	Transcontinental pathways and seasonal movements of an Asian migrant, the Common Ringed Plover Charadrius hiaticula tundrae	Common Ringed plover	Charadrius hiaticula	2017	5	GLS	original	East Asia-East Africa	Spatial representation		Tomkovich, P. S., Porter, R., Loktionov, E. Y., & Syroechkovskiy, E. E.
10.1111/1365-2656.13393	Migration strategy as an indicator of resilience to change in two shorebird species with contrasting population trajectories	Curlew Sandpiper / Red-necked Stint	Calidris ferruginea / Calidris ruficollis	2021	29	GLS	original	East Asia-Australasia	Spatial representation		Lisovski, S., Gosbell, K., Minton, C., & Klaassen, M.
10.1111/acv.12817	Assessing potential conflicts between offshore wind farmsand migration patterns of a threatened shorebird species	Eurasian Curlew	Numenius arquata	2023	51	GPS	recycled	East Atlantic	Spatial representation		Schwemmer, P., Pederson, R., Haecker, K., Bocher, P., Fort, J., Mercker, M., ... & Garthe, S.
DOI 10.1007/s10980-014-0133-9	Effects of grazing and prescribed fire on resource selection and nest survival of upland sandpipers in an experimental landscape	Upland Sandpiper	Bartramia longicauda	2015	37	VHF	original	Central Americas	No usable locations shown		Sandercock, B. K., Alfaro-Barrios, M., Casey, A. E., Johnson, T. N., Mong, T. W., Odom, K. J., ... & Winder, V. L.
10.2193/0022-541X(2005)69[1565:EOHOSO]2.0.CO;2	Effects of hunting on survival of American woodcock in the northeast	American Woodcock	Scolopax minor	2005	913	VHF	original	Atlantic Americas	No usable locations shown		Williamson, S., Dunn, J., Palmer, W., Evans, K., Staats, W., Sepik, G. F., & Halteman, W.
10.2307/3809626	Effects of Radio Packages on Great Snipe during Breeding	Great Snipe	Gallinago media	1989	20	VHF	original	East Atlantic	No usable locations shown		Kålås, J. A., Løfaldli, L., & Fiske, P.
10.1046/j.1474-919X.2002.00081.x	Effects of radiotagging on the weight gain and survival of Curlew Numenius arquata chicks	Eurasian Curlew	Numenius arquata	2002	35	VHF	original	East Atlantic	No usable locations shown		Grant, M. C.
10.1093/beheco/8.3.268	Ephemeral lekking behavior in the buff-breasted sandpiper, Tryngites subruficollis	Buff-breasted Sandpiper	Calidris subruficollis	1997	50	VHF	original	Central Americas	No usable locations shown		Lanctot, R. B., & Weatherhead, P. J.
10.3390/ani9050271	Equitable chick survival in three species of the non-migratory shorebird despite species-specific sexual dimorphism of the young	Masked Lapwing / Red-capped plover / Hooded Plover	Vanellus miles / Charadrius ruficapillus / Thinornis cucullatus	2019	119	VHF	original	East Asia-Australasia	No usable locations shown		Lees, D., Schmidt, T., Sherman, C. D., Maguire, G. S., Dann, P., & Weston, M. A.
10.5751/ACE-00926-110211	Estimating the migratory stopover abundance of phalaropes in the outer Bay of Fundy, Canada	Red-necked Phalarope / Red Phalarope	Phalaropus lobatus / Phalaropus fulicarius	2016	27	VHF	original	Atlantic Americas	No usable locations shown		Hunnewell, R. W., Diamond, A. W., & Brown, S. C.
10.5253/arde.v104i3.a7	Estimating the Size of the Dutch Breeding Population of Continental Black-Tailed Godwits from 2007–2015 Using Resighting Data from Spring Staging Sites	Black-tailed Godwit	Limosa limosa	2016	57	PTT	original	East Atlantic	No usable locations shown		Kentie, R., Senner, N. R., Hooijmeijer, J. C., Márquez-Ferrando, R., Figuerola, J., Masero, J. A., ... & Piersma, T.
10.2307/1522033	Evaluation of radio transmitters for measuring chick mortality in the Banded Dotterel	Double-banded Plover	Charadrius bicinctus	2001	49	VHF	original	East Asia-Australasia	No usable locations shown		Keedwell, R.
10.1080/00063659909461151 GOOOOOOD	Evaluation of radiotelemetry methods in measuring habitat choice by young golden plover pluvialis apricaria chicks	Eurasian Golden Plover	Pluvialis apricaria	1999	26	VHF	original	East Atlantic	No usable locations shown		Whittingham, M. J., Percival, S. M., & Brown, A. F.
10.1093/ornithology/ukac056	Evidence of differing staging strategies between adult and juvenile Semipalmated Sandpipers highlights the importance of small staging sites in Atlantic Canada	Semipalmated Sandpiper	Calidris pusilla	2023	250	VHF	recycled	Atlantic Americas	No usable locations shown		Linhart, R. C., Hamilton, D. J., Paquet, J., & Gratto-Trevor, C. L.
10.1111/j.1474-919X.2011.01136.x	Exclusion of ground predators improves Northern Lapwing Vanellus vanellus chick survival	Northern Lapwing	Vanellus vanellus	2011	81	VHF	original	East Atlantic	No usable locations shown		Rickenbach, O., Grüebler, M. U., Schaub, M., Koller, A., Naef-Daenzer, B.., & Schifferli, L.
10.1093/ornithapp/duab061	Eastern-breeding Lesser Yellowlegs are more likely than western-breeding birds to visit areas with high shorebird hunting during southward migration	Lesser Yellowlegs	Tringa flavipes	2022	85	GPS / PTT	recycled	Central Americas	Spatial representation		McDuffie, L. A., Christie, K. S., Harrison, A. L., Taylor, A. R., Andres, B. A., Laliberté, B., & Johnson, J. A.
10.1016/j.cub.2021.05.047	Extreme altitude changes between night and day during marathon flights of great snipes	Great Snipe	Gallinago media	2021	16	GLS	original	East Atlantic	No usable locations shown		Lindström, Å., Alerstam, T., Andersson, A., Bäckman, J., Bahlenberg, P., Bom, R., ... & Weber, J. K.
10.1111/j.1469-7998.2000.tb01067.x	Habitat selection, ranging behaviour and diet of the stone curlew (Burhinus oedicnemus) in southern England	Eurasian Thick-knee	Burhinus oedicnemus	2000	17	VHF	original	East Atlantic	No usable locations shown		Green, R. E., Tyler, G. A., & Bowden, C. G. R.
10.1098/rsbl.2014.0547	Extreme nomadism in desert waterbirds: flights of the banded stilt	Banded Stilt	Cladorhynchus leucocephalus	2014	16	PTT	original	East Asia-Australasia	Spatial representation		Pedler, R. D., Ribot, R. F. H., & Bennett, A. T. D.
10.1016/j.biocon.2004.07.002	Factors affecting population dynamics of Eurasian woodcocks wintering in France: assessing the efficiency of a hunting-free reserve	Eurasian Woodcock	Scolopax rusticola	2005	98	VHF	recycled	East Atlantic	No usable locations shown		Duriez, O., Eraud, C., Barbraud, C., & Ferrand, Y.
10.5751/ACE-01096-120221	Factors influencing mobility and survival of Eurasian Woodcock wintering in Spain	Eurasian Woodcock	Scolopax rusticola	2017	51	VHF	original	East Atlantic	No usable locations shown		Guzmán, J. L., Caro, J., & Arroyo, B.
10.1016/j.gecco.2019.e00785	Factors promoting the recolonization of Oahu Bristle thighed Curlews	Bristle-thighed Curlew	Numenius tahitiensis	2020	11	PTT	original	East Asia-Australasia	Spatial representation		Tibbitts, T. L., Ruthrauff, D. R., Underwood, J. G., & Patil, V. P.
10.2193/2006-154	Fall Migration and Habitat Use of American Woodcock in the Central United States	American Woodcock	Scolopax minor	2007	42	VHF	original	Atlantic Americas	Spatial representation		Myatt, N. A., & Krementz, D. G.
10.1186/s40462-021-00267-5	Far eastern curlew and whimbrel prefer flying low - wind support and good visibility appear only secondary factors in determining migratory flight altitude	Far Eastern Curlew / Whimbrel	Numenius madagascariensis / Numenius phaeopus	2021	26	GPS	original	East Asia-Australasia	Spatial representation		Galtbalt, B., Lilleyman, A., Coleman, J. T., Cheng, C., Ma, Z., Rogers, D. I., ... & Klaassen, M.
10.1111/jav.01938	Faster migration in autumn than in spring: seasonal migration patterns and non-breeding distribution of Icelandic whimbrels Numenius phaeopus islandicus	Whimbrel	Numenius phaeopus	2019	19	GLS	original	East Atlantic	Spatial representation		Carneiro, C., Gunnarsson, T. G., & Alves, J. A.
10.1109/eScience.2018.00023	FATBIRD: A Tool for Flight and Trajectories Analyses of Birds	Eurasian Curlew	Numenius arquata	2018	6	GPS	original	East Atlantic	Spatial representation		Kazempour, D., Beer, A., Herzog, F., Kaltenthaler, D., Lohrer, J. Y., & Seidl, T.
10.18194/ws.00046	Field-testing a new miniaturized GPS-argos satellite transmitter (3.5 g) on migratory shorebirds	Red Knot / Marbled godwits / Grey plover	Calidris canutus / Limosa fedoa / Pluvialis squatarola	2016	38	GPS / PTT	original	Central Americas	Spatial representation		Scarpignato, A. L., Harrison, A. L., Newstead, D. J., Niles, L. J., Porter, R. R., van den Tillaart, M., & Marra, P. P.
10.1111/1365-2664.13474	Filling knowledge gaps in a threatened shorebird flyway through satellite tracking	Great Knot	Calidris tenuirostris	2019	32	PTT	original	East Asia-Australasia	Spatial representation		Chan, Y. C., Tibbitts, T. L., Lok, T., Hassell, C. J., Peng, H. B., Ma, Z., ... & Piersma, T.
10.1676/20-00018	First description of migration and wintering home range of Gray-headed Lapwings (Vanellus cinereus) tracked with GPS-GSM satellite telemetry	Grey-headed Lapwing	Vanellus cinereus	2021	3	GPS	original	East Asia-Australasia	Spatial representation		Lei, Y., Li, Z. M., Kuang, Z. F., & Liu, Q.
10.1007/s10336-022-02020-0	Inter and intra-population variability of the migratory behaviour of a short-distance partial migrant, the Eurasian Stone-curlew Burhinus oedicnemus (Charadriiformes, Burhinidae)	Eurasian Thick-knee	Burhinus oedicnemus	2023	20	GPS	original	Black Sea-Mediterranean	Spatial representation		Falchi, V., Cerritelli, G., Barbon, A., Catoni, C., Cutroneo, A., Dell’Omo, G., ... & Giunchi, D.
10.18194/ws.00154	First migratory route of an Upland Sandpiper tracked with satellite transmitter during fall migration	Upland Sandpiper	Bartramia longicauda	2019	1	PTT	original	Central Americas	Spatial representation		Grosselet, M. O., Ruiz, G. J., & Zuniga, F. M.
10.1080/09397140.2021.1918183	First satellite-tracked migration of an Eurasian Thick-knee (Burhinus oedicnemus) in the Middle East ends in human-caused mortality	Eurasian Thick-knee	Burhinus oedicnemus	2021	1	GPS	original	East Asia-East Africa	Spatial representation		Kittelberger, K. D., Buechley, E. R., Ford, M., Ağırkaya, K., & Hakkı Şekercioğlu, Ç.
10.1093/auk/uky007	Flexible timing of annual movements across consistently used sites by Marbled Godwits breeding in Alaska	Marbled Godwits	Limosa fedoa	2019	8	PTT	original	Pacific Americas	Spatial representation		Ruthrauff, D. R., Tibbitts, T. L., & Gill Jr, R. E.
10.5751/ACE-02312-170231	Exposure of Whimbrels to offshore wind leases during departure from and arrival to a major mid-Atlantic staging site	Whimbrel	Numenius phaeopus	2022	10	PTT	recycled	Atlantic Americas	Spatial representation		Watts, B. D., Hines, C., Duval, L., & Wilke, A. L.
10.1642/0004-8038(2007)124[886:FVIPTL]2.0.CO;2	Flyway-scale variation in plasma triglyceride levels as an index of refueling rate in spring-migrating western sandpipers (Calidris mauri)	Western Sandpiper	Calidris mauri	2007	88	VHF	original	Pacific Americas	No usable locations shown		Williams, T. D., Warnock, N., Takekawa, J. Y., & Bishop, M. A.
10.1016/j.ecss.2019.106399	Foraging patterns and diet composition of breeding Pied avocets (Recurvirostra avosetta) in the German Wadden Sea	Pied Avocet	Recurvirostra avosetta	2019	4	GPS	original	East Atlantic	Spatial representation		Enners, L., Chagas, A. L., Ismar-Rebitz, S. M., Schwemmer, P., & Garthe, S.
10.1371/journal.pone.0037997	From Sensor Data to Animal Behaviour: An Oystercatcher Example	Eurasian Oystercatcher	Haematopus ostralegus	2012	3	GPS	original	East Atlantic	Spatial representation		Shamoun-Baranes, J., Bom, R., van Loon, E. E., Ens, B. J., Oosterbeek, K., & Bouten, W.
10.1038/s41467-018-06673-5	Fuelling conditions at staging sites can mitigate Arctic warming effects in a migratory bird	Bar-tailed Godwit	Limosa lapponica	2018	8	PTT	original	East Atlantic	Spatial representation		Rakhimberdiev, E., Duijns, S., Karagicheva, J., Camphuysen, C. J., Dekinga, A., Dekker, R., ... & Piersma, T.
10.1525/auk.2011.10231	Geographic variation in morphology of alaska-breeding bar-tailed godwits (Limosa lapponica) is not maintained on their nonbreeding grounds in New Zealand	Bar-tailed Godwit	Limosa lapponica	2011	21	GLS / PTT	original	East Asia-Australasia	Spatial representation		Conklin, J. R., Battley, P. F., Potter, M. A., & Ruthrauff, D. R.
Wader Study Group Bulletin	Geolocation reveals mid-continent migratory routes and Texas wintering areas of Red Knots Calidris canutus rufa	Red Knot	Calidris canutus	2013	8	GLS	original	Atlantic Americas	No usable locations shown	Deployments in 2009-2010 (Texas)	Newstead, D. J., Niles, L. J., Porter, R. R., Dey, A. D., Burger, J., & Fitzsimmons, O. N.
Wader Study Group Bulletin	Geolocator studies on Ruddy Turnstones Arenaria interpres and Greater Sandplovers Charadrius leschenaultii in the East Asian-Australasia Flyway reveal widely different migration strategies	Ruddy Turnstone / Greater sandplover	Arenaria interpres / Charadrius leschenaultii	2011	15	GLS	original	East Asia-Australasia	Spatial representation		Minton, C., Gosbell, K., Johns, P., Christie, M., Klaassen, M., Hassell, C., ... & Fox, J.
10.1111/ibi.12196	Geolocator tagging reveals Pacific migration of Red-necked Phalarope Phalaropus lobatus breeding in Scotland	Red-necked Phalarope	Phalaropus lobatus	2014	2	GLS	original	Atlantic Americas	Spatial representation		Smith, M., Bolton, M., Okill, D. J., Summers, R. W., Ellis, P., Liechti, F., & Wilson, J. D.
10.18194/ws.00068	Geolocator wetness data accurately detect periods of migratory flight in two species of shorebird	Bar-tailed Godwit / Red Knot	Limosa lapponica / Calidris canutus	2017	48	GLS	original	East Asia-Australasia	No usable locations shown	Deployments on godwits in 2008–2009 and 2013–2014, and on knots in 2013	Battley, P. F., & Conklin, J. R.
10.1111/jav.02259	Geolocators lead to better measures of timing and renesting in black-tailed godwits and reveal the bias of traditional observational methods	Black-tailed Godwit	Limosa limosa	2020	NA	GLS	recycled	East Atlantic	No usable locations shown		Verhoeven, M. A., Loonstra, A. J., McBride, A. D., Macias, P., Kaspersma, W., Hooijmeijer, J. C., ... & Piersma, T.
10.1080/00063650309461309	Golden plover pluvialis apricaria breeding success on a moor managed for shooting red grouse lagopus lagopus	Eurasian Golden Plover	Pluvialis apricaria	2003	35	VHF	original	East Atlantic	No usable locations shown		Pearce-Higgins, J. W., & Yalden, D. W.
10.18194/ws.00090	GPS tracking reveals temporal patterns in breeding season habitat use and activity of a globally Near Threatened wader, the Eurasian Curlew	Eurasian Curlew	Numenius arquata	2017	3	GPS / PTT	original	East Atlantic	Spatial representation		Ewing, S. R., Scragg, E. S., Butcher, N., & Douglas, D. J.
10.1098/rsbl.2011.0343	Great flights by great snipes: long and fast non-stop migration over benign habitats	Great Snipe	Gallinago media	2011	3	GLS	original	East Atlantic	Spatial representation		Klaassen, R. H., Alerstam, T., Carlsson, P., Fox, J. W., & Lindström, Å.
Journal of Field Ornithology	Growth and Survival of Mountain Plovers (Crecimiento y supervivencia de Charadrius montanus)	Mountain Plover	Charadrius montanus	1993	44	VHF	original	Central Americas	No usable locations shown		Miller, B. J., & Knopf, F. L.
10.1016/j.biocon.2008.10.027	Habitat management and patterns of predation of Northern Lapwings on wet grasslands: The influence of linear habitat structures at different spatial scales	Northern Lapwing	Vanellus vanellus	2009	44	VHF	original	East Atlantic	No usable locations shown		Eglington, S. M., Gill, J. A., Smart, M. A., Sutherland, W. J., Watkinson, A. R., & Bolton, M.
10.2307/4089023	Habitat preferences of wintering shorebirds in a temporally changing environment: Western Sandpipers in the San Francisco bay Estuary	Western Sandpiper	Calidris mauri	1995	95	VHF	original	Pacific Americas	Spatial representation		Warnock, S. E., & Takekawa, J. Y.
10.1525/cond.2010.090197	Habitat selection and behavior of Red Knots on the New Jersey Atlantic coast during spring stopover	Red Knot	Calidris canutus	2010	19	VHF	recycled	Atlantic Americas	No usable locations shown	Deployment in 2006	Cohen, J. B., Karpanty, S. M., & Fraser, J. D.
10.5751/ACE-01461-140218	Habitat selection and space use of Upland Sandpipers at nonbreeding grounds	Upland Sandpiper	Bartramia longicauda	2019	62	VHF	original	Central Americas	No usable locations shown		Alfaro, M., Liguori, L., Sandercock, B., Berazategui, M., & Arim, M.
10.1078/1439-1791-00049 FOOOOOOD	Habitat selection by golden plover Pluvialis apricaria chicks	Eurasian Golden Plover	Pluvialis apricaria	2001	22	VHF	original	East Atlantic	No usable locations shown		Whittingham, M. J., Percival, S. M., & Brown, A. F.
10.1016/j.biocon.2004.08.011	Habitat selection of the Eurasian woodcock in winter in relation to earthworms availability	Eurasian Woodcock	Scolopax rusticola	2005	65	VHF	original	East Atlantic	No usable locations shown	Deployments in 2000–2002 (Brittany)	Duriez, O., Ferrand, Y., Binet, F., Corda, E., Gossmann, F., & Fritz, H.
10.1111/ibi.12479	Habitat selection, diet and food availability of European Golden Plover Pluvialis apricaria chicks in Swedish Lapland	Eurasian Golden Plover	Pluvialis apricaria	2017	22	VHF	original	East Atlantic	No usable locations shown		Machín, P., Fernández‐Elipe, J., Flinks, H., Laso, M., Aguirre, J. I., & Klaassen, R. H.
10.1111/j.1474-919X.2004.00278.x	Habitat selection, diet, arthropod availability and growth of a moorland wader: The ecology of European Golden Plover Pluvialis apricaria chicks	Eurasian Golden Plover	Pluvialis apricaria	2004	31	VHF	recycled	East Atlantic	No usable locations shown		Pearce‐Higgins, J. W., & Yalden, D. W.
Stilt: The Journal of the East Asian-Australasian Flyway.	DARWIN SHOREBIRD CATCHING: EXPEDITION REPORT 2018	Far Eastern Curlew	Numenius madagascariensis	2020	1	GPS	original	East Asia-Australasia	No usable locations shown		Lilleyman, A., Maglio, G., Bush, R., Jessop, R., Wright, P., & Minton, C. D.
https://www.jstor.org/stable/4163605	Habitat use at night by wintering American woodcock in coastal Georgia and Virginia	American Woodcock	Scolopax minor	1995	136	VHF	original	Atlantic Americas	No usable locations shown		Krementz, D. G., Seginak, J. T., & Pendleton, G. W.
10.1007/s10336-019-01683-6	Habitat use by migrating Whimbrels (Numenius phaeopus) as determined by bio‑tracking at a stopover site in the Yellow Sea	Whimbrel	Numenius phaeopus	2019	13	GPS	original	East Asia-Australasia	No usable locations shown		Kuang, F., Wu, W., Ke, W., Ma, Q., Chen, W., Feng, X., ... & Ma, Z.
10.2307/1369182	HABITS AND HABITATS OF MOUNTAIN PLOVERS IN CALIFORNIA	Mountain Plover	Charadrius montanus	1995	45	VHF	original	Pacific Americas	No usable locations shown		Knopf, F. L., & Rupert, J. R.
10.1016/j.anbehav.2014.01.020	Hemispheric-scale wind selection facilitates bar-tailed godwit circum-migration of the Pacific	Bar-tailed Godwit	Limosa lapponica	2014	24	PTT	original	East Asia-Australasia	Spatial representation		Gill Jr, R. E., Douglas, D. C., Handel, C. M., Tibbitts, T. L., Hufford, G., & Piersma, T.
10.1002/ece3.9495	Flyway-scale GPS tracking reveals migratory routes and key stopover and non-breeding locations of lesser yellowlegs	Lesser Yellowlegs	Tringa flavipes	2022	90	GPS / PTT	original	Central Americas	Spatial representation		McDuffie, L. A., Christie, K. S., Taylor, A. R., Nol, E., Friis, C., Harwood, C. M., ... & Johnson, J. A.
10.1080/00063657.2015.1073678	High fidelity to wintering, stop-over and breeding sites shown by a Long-billed Curlew Numenius americanus tracked with satellite telemetry on migratory flights across North America	Long-billed Curlew	Numenius americanus	2015	1	PTT	original	Central Americas	Spatial representation		Olalla-Kerstupp, A., Ruiz-Aymá, G., González-Rojas, J. I., & Guzmán-Velasco, A.
10.3389/fevo.2019.00096	High Migratory Survival and Highly Variable Migratory Behavior in Black-Tailed Godwits	Black-tailed Godwit	Limosa limosa	2019	57	GPS / GLS / PTT	original	East Atlantic	Spatial representation		Senner, N. R., Verhoeven, M. A., Abad-Gómez, J. M., Alves, J. A., Hooijmeijer, J. C., Howison, R. A., ... & Piersma, T.
10.1525/auk.2013.12052	High renesting rates in Arctic-breeding dunlin (Calidris alpina): A clutch-removal experiment	Dunlin	Calidris alpina	2013	NA	VHF	original	East Asia-Australasia	No usable locations shown		Gates, H. R., Lanctot, R. B., & Powell, A. N.
10.1098/rspb.2018.0569	High-altitude shorebird migration in the absence of topographical barriers : avoiding high air temperatures and searching for profitable winds	Black-tailed Godwit	Limosa limosa	2018	4	GPS	original	East Atlantic	Spatial representation		Senner, N. R., Stager, M., Verhoeven, M. A., Cheviron, Z. A., Piersma, T., & Bouten, W.
10.1007/s10336-021-01873-1	Highly diversifed habitats and resources infuence habitat selection in wintering shorebirds	Bar-tailed Godwit	Limosa lapponica	2021	6	GPS	recycled	East Atlantic	Spatial representation	Deployments between October 2015 and November 2016	Jourdan, C., Fort, J., Pinaud, D., Delaporte, P., Gernigon, J., Guenneteau, S., ... & Bocher, P.
10.1111/j.0908-8857.2005.03730.x	How do red knots Calidris canutus leave Northwest Australia in May and reach the breeding grounds in June? Predictions of stopover times, fuelling rates and prey quality in the Yellow Sea	Red Knot	Calidris canutus	2005	15	VHF	original	East Asia-Australasia	No usable locations shown		Battley, P. F., Rogers, D. I., Gils, J. A. V., Piersma, T., Hassell, C. J., Boyle, A., & Hong‐Yan, Y.
10.1111/jav.02988	Hidden in plain sight migration routes of the elusive Anadyr bartailed godwit revealed by satellite tracking	Bar-tailed Godwit	Limosa lapponica	2022	24	PTT	original	East Asia-Australasia	Spatial representation		Chan, Y. C., Tibbitts, T. L., Dorofeev, D., Hassell, C. J., & Piersma, T.
10.1080/01584197.2021.1963287	Identification of breeding grounds and annual routines of the newly discovered bohaii subspecies of Black-tailed Godwits	Black-tailed Godwit	Limosa limosa	2021	21	PTT	original	East Asia-Australasia	Spatial representation		Zhu, B. R., Verhoeven, M. A., Loonstra, A. J., Sanchez-Aguilar, L., Hassell, C. J., Leung, K. K., ... & Piersma, T.
10.1111/csp2.279	Illegal killing of nongame wildlife and recreationalshooting in conservation areas	Long-billed Curlew	Numenius americanus	2020	21	PTT	original	Pacific Americas	Spatial representation		Katzner, T. E., Carlisle, J. D., Poessel, S. A., Thomason, E. C., Pauli, B. P., Pilliod, D. S., ... & Duran, Z. K.
10.1642/AUK-14-227.1	Improved arrival-date estimates of Arctic-breeding Dunlin (Calidris alpina arcticola)	Dunlin	Calidris alpina	2015	14	GLS	original	East Asia-Australasia	No usable locations shown		Doll, A. C., Lanctot, R. B., Stricker, C. A., Yezerinac, S. M., & Wunder, M. B.
10.1016/j.anbehav.2004.04.009	Individual activity rates in wintering Eurasian woodcocks: starvation versus predation risk trade-off?	Eurasian Woodcock	Scolopax rusticola	2005	34	VHF	recycled	East Atlantic	No usable locations shown	Deployments in 2000, 2001 (Brittany)	Duriez, O., Fritz, H., Binet, F., Tremblay, Y., & Ferrand, Y.
10.1016/j.avrs.2022.100068	Identification of annual routines and critical stopover sites of a breeding shorebird in the Yellow Sea, China	Pied Avocet	Recurvirostra avosetta	2022	38	GPS	original	East Asia-Australasia	Spatial representation		Wu, Y., Lei, W., Zhu, B., Xue, J., Miao, Y., & Zhang, Z.
10.1111/jav.00768	Individual migration patterns of Eurasian golden plovers Pluvialis apricaria breeding in Swedish Lapland examples of cold spell-induced winter movements	Eurasian Golden Plover	Pluvialis apricaria	2015	7	GLS	original	East Atlantic	Spatial representation		Machín, P., Fernández‐Elipe, J., Flores, M., Fox, J. W., Aguirre, J. I., & Klaassen, R. H.
10.1080/00063657.2022.2144129	Individual, sexual and temporal variation in the winter home range sizes of GPS-tagged Eurasian Curlews Numenius arquata	Eurasian Curlew	Numenius arquata	2022	17	GPS	original	East Atlantic	Spatial representation		Mander, L., Nicholson, I., Green, R. M., Dodd, S. G., Forster, R. M., & Burton, N. H.
10.1111/jav.01374	Individuality in northern lapwing migration and its link to timing of breeding	Northern Lapwing	Vanellus vanellus	2017	8	GLS	original	East Atlantic	Spatial representation		Eichhorn, G., Bil, W., & Fox, J. W.
Canadian Field-Naturalist	Initial movements of juvenile Piping Plovers, Charadrius melodus, from natal sites in northwestern North Dakota	Piping Plover	Charadrius melodus	2001	4	VHF	original	Central Americas	No usable locations shown		Knetter, J. M., Murphy, R. K., & Lutz, R. S.
10.1111/jav.00807	First geolocator tracks of Swedish red-necked phalaropes reveal the Scandinavia-Arabian Sea connection	Red-necked Phalarope	Phalaropus lobatus	2016	4	GLS	original	Black Sea-Mediterranean	Spatial representation		van Bemmelen, R. S., Hungar, J., Tulp, I., & Klaassen, R. H.
10.3389/fevo.2020.00052	Interacting Roles of Breeding Geography and Early-Life Settlement in Godwit Migration Timing	Bar-tailed Godwit	Limosa lapponica	2020	31	GLS	original	East Asia-Australasia	No usable locations shown	Deployments in 2013 and 2014	Battley, P. F., Conklin, J. R., Parody-Merino, Á. M., Langlands, P. A., Southey, I., Burns, T., ... & Potter, M. A.
10.1093/cz/zoz038	Interindividual variation and consistency of migratory behavior in the Eurasian woodcock	Eurasian Woodcock	Scolopax rusticola	2020	25	PTT	original	East Atlantic	Spatial representation		Tedeschi, A., Sorrenti, M., Bottazzo, M., Spagnesi, M., Telletxea, I., Ibàñez, R., ... & Rubolini, D.
10.5751/ACE-01561-150114	Intra- and interannual regional fidelity of Semipalmated Sandpipers (Calidris pusilla) during migratory stopover in the upper Bay of Fundy, Canada	Semipalmated Sandpiper	Calidris pusilla	2020	173	VHF	original	Atlantic Americas	Spatial representation		Neima, S. G., Hamilton, D. J., Gratto-Trevor, C. L., & Paquet, J.
10.1080/00063657.2021.1962805	Joint flight bouts but short-term association in migrating Eurasian Curlews Numenius arquata	Eurasian Curlew	Numenius arquata	2021	8	GPS	original	East Atlantic	Spatial representation		Jiguet, F., Bocher, P., Kruckenberg, H., Kämpfer, S., Debenest, E., Lorrillière, R., ... & Düttmann, H.
10.18194/ws.00277	Kiawah and Seabrook islands are a critical site for the rufa Red Knot	Red Knot	Calidris canutus	2022	3	GLS	original	Atlantic Americas	Spatial representation		Pelton, M. M., Padula, S. R., Garcia-Walther, J., Andrews, M., Mercer, R., Porter, R., ... & Linscott, J. A.
10.1186/s40462-016-0077-6	Effects of geolocators on hatching success, return rates, breeding movements, and change in body mass in 16 species of Arctic-breeding shorebirds	Semipalmated Sandpiper / Bar-tailed Godwit / Dunlin / Greater Sandplover / Red-necked Phalarope / Grey-tailed Tattler / Ruddy Turnstone / Black Turnstone / Red Knot / Great Snipe / American Golden Plover / Sanderling / Whimbrel / Western Sandpiper / Far Eastern Curlew	Calidris pusilla / Limosa lapponica / Calidris alpina / Charadrius leschenaultii / Phalaropus lobatus / Tringa brevipes / Arenaria interpres / Arenaria melanocephala / Calidris canutus / Gallinago media / Calidris tenuirostris / Pluvialis dominica / Calidris alba / Numenius phaeopus / Calidris mauri / Numenius madagascariensis	2014	NA	GLS	original	Pacific Americas	No usable locations shown		Weiser, E. L., Lanctot, R. B., Brown, S. C., Alves, J. A., Battley, P. F., Bentzen, R., ... & Sandercock, B. K.
10.18194/ws.00034	Large-scale movements of dunlin breeding in Chukotka, Russia, during the non-breeding period	Dunlin	Calidris alpina	2016	23	GLS	original	East Asia-Australasia	Spatial representation		Bentzen, R., Dondua, A., Porter, R., Robards, M., & Solovyeva, D.
10.3389/fevo.2022.897197	Length of stay and departure strategies of Semipalmated Sandpipers (Calidris pusilla) during post-breeding migration in the upper Bay of Fundy, Canada	Semipalmated Sandpiper	Calidris pusilla	2022	159	VHF	recycled	Atlantic Americas	Spatial representation		Neima, S. G., Linhart, R. C., Hamilton, D. J., Gratto-Trevor, C. L., & Paquet, J.
10.18194/ws.00032	Light-level geolocation reveals migration patterns of the Buff-breasted Sandpiper	Buff-breasted Sandpiper	Calidris subruficollis	2016	3	GLS	original	Central Americas	Spatial representation		Lanctot, R. B., Yezerinac, S., Aldabe, J., Bosi de Almeida, J., Castresana, G., Brown, S., ... & Fox, J. W.
10.1002/ece3.4746	Linking warming effects on phenology, demography, and range expansion in a migratory bird population	Black-tailed Godwit	Limosa limosa	2019	32	VHF	original	East Atlantic	No usable locations shown		Alves, J. A., Gunnarsson, T. G., Sutherland, W. J., Potts, P. M., & Gill, J. A.
10.3389/fevo.2020.00145	Linking Weather and Phenology to Stopover Dynamics of a Long-Distance Migrant	Whimbrel	Numenius phaeopus	2020	39	GLS	recycled	East Atlantic	Spatial representation		Carneiro, C., Gunnarsson, T. G., & Alves, J. A.
10.18194/ws.00126	Local site use and first northbound migration track of non-breeding Steppe Whimbrel Numenius phaeopus alboaxillaris (Lowe 1921)	Whimbrel	Numenius phaeopus	2018	1	PTT	original	East Asia-East Africa	Spatial representation		Allport, G. A., Atkinson, P. W., Carvalho, M., Clark, N. A., & Green, R. E.
10.1017/S0959270910000092	Long lengths of stay, large numbers, and trends of the Black-tailed Godwit Limosa limosa in rice fields during spring migration	Black-tailed Godwit	Limosa limosa	2011	24	VHF	original	East Atlantic	No usable locations shown		Masero, J. A., Santiago-Quesada, F., Sanchez-Guzman, J. M., Villegas, A., Abad-Gomez, J. M., Lopes, R. J., ... & Moran, R.
10.1186/s40462-016-0077-6	Effects of geolocators on hatching success, return rates, breeding movements, and change in body mass in 16 species of Arctic-breeding shorebirds	Semipalmated Sandpiper / Bar-tailed Godwit / Dunlin / Greater Sandplover / Red-necked Phalarope / Grey-tailed Tattler / Ruddy Turnstone / Black Turnstone / Red Knot / Great Snipe / American Golden Plover / Sanderling / Whimbrel / Western Sandpiper / Far Eastern Curlew	Calidris pusilla / Limosa lapponica / Calidris alpina / Charadrius leschenaultii / Phalaropus lobatus / Tringa brevipes / Arenaria interpres / Arenaria melanocephala / Calidris canutus / Gallinago media / Calidris tenuirostris / Pluvialis dominica / Calidris alba / Numenius phaeopus / Calidris mauri / Numenius madagascariensis	2014	NA	GLS	original	East Asia-Australasia	No usable locations shown		Weiser, E. L., Lanctot, R. B., Brown, S. C., Alves, J. A., Battley, P. F., Bentzen, R., ... & Sandercock, B. K.
10.1111/1365-2656.13118	Low fitness at low latitudes: Wintering in the tropics increases migratory delays and mortality rates in an Arctic breeding shorebird	Sanderling	Calidris alba	2020	6	GLS	original	East Atlantic	Spatial representation		Reneerkens, J., Versluijs, T. S., Piersma, T., Alves, J. A., Boorman, M., Corse, C., ... & Lok, T.
10.1007/s10336-023-02067-7	Male but not female Kentish plovers Charadrius alexandrinus modulate foraging behaviour according to tide during incubation	Kentish Plover	Charadrius alexandrinus	2023	15	GPS	original	East Atlantic	Spatial representation		Cecere, J. G., Picone, M., Basso, M., Panzarin, L., Berton, F., Imperio, S., & Serra, L.
10.1650/CONDOR-17-247.1	Mapping and modeling the breeding habitat of the Western Atlantic Red Knot (Calidris canutus rufa) at local and regional scales	Red Knot	Calidris canutus	2018	365	VHF	original	Atlantic Americas	Spatial representation		Lathrop, R. G., Niles, L., Smith, P., Peck, M., Dey, A., Sacatelli, R., & Bognar, J.
10.1650/CONDOR-13-024.1	Marbled Godwit migration characterized with satellite telemetry	Marbled Godwits	Limosa fedoa	2014	23	PTT	original	Central Americas	Spatial representation		Olson, B. E., Sullivan, K. A., & Farmer, A. H.
10.2193/0022-541X(2004)068[0061:MAAHPO]2.0.CO;2	Marine and agricultural habitat preferences of dunlin wintering in British Columbia	Dunlin	Calidris alpina	2004	30	VHF	original	Pacific Americas	Spatial representation		Shepherd, P. C., & Lank, D. B.
10.1016/j.scitotenv.2007.04.027	Mercury concentrations and space use of pre-breeding American avocets and black-necked stilts in San Francisco Bay	American Avocet / Black-winged Stilt	Recurvirostra americana / Himantopus himantopus	2007	209	VHF	original	Pacific Americas	Spatial representation	Deployments in 2005 - 2006 on adults	Ackerman, J. T., Eagles-Smith, C. A., Takekawa, J. Y., Demers, S. A., Adelsbach, T. L., Bluso, J. D., ... & Schwarzbach, S. E.
10.1007/s10646-007-0164-y	Mercury contamination and effects on survival of American avocet and black-necked stilt chicks in San Francisco Bay	American Avocet / Black-winged Stilt	Recurvirostra americana / Himantopus himantopus	2008	186	VHF	original	Pacific Americas	No usable locations shown	Deployments in 2005 - 2006 on chicks	Ackerman, J. T., Takekawa, J. Y., Eagles-Smith, C. A., & Iverson, S. A.
10.1186/s40462-021-00252-y	Migrating curlews on schedule: departure and arrival patterns of a long-distance migrant depend on time and breeding location rather than on wind conditions	Eurasian Curlew	Numenius arquata	2021	23	GPS	original	East Atlantic	Spatial representation	Deployments 2014-2020 (NW Germany)	Schwemmer, P., Mercker, M., Vanselow, K. H., Bocher, P., & Garthe, S.
10.1525/cond.2012.110077	Migration and over-wintering of red knots (calidris canutus rufa) along the Atlantic coast of the United States	Red Knot	Calidris canutus	2012	8	GLS	recycled	Atlantic Americas	Spatial representation	Deployments in 2009 (Mass.) - study came out earlier same year as knot12	Burger, J., Niles, L. J., Porter, R. R., Dey, A. D., Koch, S., & Gordon, C.
10.1139/Z04-154	Migration and stopover strategies of individual Dunlin along the Pacific coast of North America	Dunlin	Calidris alpina	2004	29	VHF	original	Pacific Americas	No usable locations shown		Warnock, N., Takekawa, J. Y., & Bishop, M. A.
10.1675/063.044.0409	Migration and Wintering Locations of Breeding Eastern Willet (Tringa semipalmata semipalmata) in the Western Gulf of Mexico	Willet	Tringa semipalmata	2021	9	GLS	original	Central Americas	Spatial representation		Heath, S. A., Wilson, J. K., Smith, J., & Cooper, N. W.
10.3389/fevo.2019.00251	Migration Distance and Body Condition Influence Shorebird Migration Strategies and Stopover Decisions During Southbound Migration	Least Sandpiper / Pectoral Sandpiper / White-rumped Sandpiper / Semipalmated Sandpiper / Semipalmated Plover / Lesser Yellowlegs	Calidris minutilla / Calidris melanotos / Calidris fuscicollis / Calidris pusilla / Charadrius semipalmatus / Tringa flavipes	2019	497	VHF	original	Atlantic Americas	No usable locations shown		Anderson, A. M., Duijns, S., Smith, P. A., Friis, C., & Nol, E.
10.1080/00063657.2013.843635	Migration of the Little Ringed Plover Charadrius dubius breeding in South Sweden tracked by geolocators	Little Ringed Plover	Charadrius dubius	2013	7	GLS	original	Black Sea-Mediterranean	Spatial representation		Hedenström, A., Klaassen, R. H., & Åkesson, S.
Wader Study Group Bulletin	Migration pathways, migration speeds and non-breeding areas used by northern hemisphere wintering Red Knots Calidris canutus of the subspecies rufa	Red Knot	Calidris canutus	2012	8	GLS	original	Atlantic Americas	Spatial representation	Deployments in 2009 (Mass.)	Niles, L. J., Burger, J., Porter, R. R., Dey, A. D., Koch, S., Harrington, B., ... & Boarman, M.
10.3389/fevo.2019.00426	Migration Patterns of Upland Sandpipers in the Western Hemisphere	Upland Sandpiper	Bartramia longicauda	2019	11	GPS / PTT	original	Central Americas	Spatial representation		Hill, J. M., Sandercock, B. K., & Renfrew, R. B.
10.3389/fevo.2019.00426	Migration Patterns of Upland Sandpipers in the Western Hemisphere	Upland Sandpiper	Bartramia longicauda	2019	11	GPS / PTT	original	Pacific Americas	Spatial representation		Hill, J. M., Sandercock, B. K., & Renfrew, R. B.
10.3389/fevo.2019.00426	Migration Patterns of Upland Sandpipers in the Western Hemisphere	Upland Sandpiper	Bartramia longicauda	2019	11	GPS / PTT	original	Atlantic Americas	Spatial representation		Hill, J. M., Sandercock, B. K., & Renfrew, R. B.
10.2981/wlb.00816	Migration phenology and patterns of american woodcock in central north america derived using satellite telemetry	American Woodcock	Scolopax minor	2021	60	PTT	original	Central Americas	Spatial representation	Fieldwork September 2013 through February 2016	Moore, J. D., Andersen, D. E., Cooper, T., Duguay, J. P., Oldenburger, S. L., Stewart, C. A., & Krementz, D. G.
10.1007/s10336-020-01807-3	Migration route, stopping sites, and non‑breeding destinations of adult Black‑tailed Godwits breeding in southwest Fryslân, The Netherlands	Black-tailed Godwit	Limosa limosa	2021	36	PTT	original	East Atlantic	Spatial representation	Fieldwork in 2015–2017	Verhoeven, M. A., Loonstra, A. J., McBride, A. D., Both, C., Senner, N. R., & Piersma, T.
10.1186/s40657-019-0166-5	Migration routes and strategies of Grey Plovers (Pluvialis squatarola) on the East Atlantic Flyway as revealed by satellite tracking	Grey Plover	Pluvialis squatarola	2019	11	PTT	original	East Atlantic	Spatial representation		Exo, K. M., Hillig, F., & Bairlein, F.
10.1111/jofo.12184	Migration routes and timing of Mountain Plovers revealed by geolocators	Mountain Plover	Charadrius montanus	2017	5	GLS / VHF	original	Central Americas	Spatial representation		Pierce, A. K., Dinsmore, S. J., Jorgensen, D., & Wunder, M. B.
10.1071/MU01003	Migration routes of eastern Curlews tracked from east Russia	Far Eastern Curlew	Numenius madagascariensis	2002	12	PTT	original	East Asia-Australasia	Spatial representation		Ueta, M., Antonov, A., Artukhin, Y., & Parilov, M.
10.1007/s10336-016-1338-2	Migration routes of Eurasian Curlews (Numenius arquata) resting in the eastern Wadden Sea based on GPS telemetry	Eurasian Curlew	Numenius arquata	2016	4	GPS	original	East Atlantic	Spatial representation	Deployments 2014–2015 (NW Germany)	Schwemmer, P., Enners, L., & Garthe, S.
10.1111/jav.01513	Migration strategies of the Baltic dunlin: rapid jump migration in the autumn but slower skipping type spring migration	Dunlin	Calidris alpina	2018	26	GLS	original	East Atlantic	Spatial representation	Deployments in 2013 and 2014 (Finland)	Pakanen, V. M., Jaakkonen, T., Saarinen, J., Rönkä, N., Thomson, R. L., & Koivula, K.
10.1186/s40462-016-0077-6	Effects of geolocators on hatching success, return rates, breeding movements, and change in body mass in 16 species of Arctic-breeding shorebirds	Semipalmated Sandpiper / Bar-tailed Godwit / Dunlin / Greater Sandplover / Red-necked Phalarope / Grey-tailed Tattler / Ruddy Turnstone / Black Turnstone / Red Knot / Great Snipe / American Golden Plover / Sanderling / Whimbrel / Western Sandpiper / Far Eastern Curlew	Calidris pusilla / Limosa lapponica / Calidris alpina / Charadrius leschenaultii / Phalaropus lobatus / Tringa brevipes / Arenaria interpres / Arenaria melanocephala / Calidris canutus / Gallinago media / Calidris tenuirostris / Pluvialis dominica / Calidris alba / Numenius phaeopus / Calidris mauri / Numenius madagascariensis	2014	NA	GLS	original	Atlantic Americas	No usable locations shown		Weiser, E. L., Lanctot, R. B., Brown, S. C., Alves, J. A., Battley, P. F., Bentzen, R., ... & Sandercock, B. K.
10.1007/s10336-020-01844-y	Migration strategy, site fidelity and population size of the globally threatened Sociable Lapwing Vanellus gregarius	Sociable Lapwing	Vanellus gregarius	2021	16	PTT	original	East Asia-East Africa	Spatial representation		Donald, P. F., Kamp, J., Green, R. E., Urazaliyev, R., Koshkin, M., & Sheldon, R. D.
10.1111/1365-2656.13670	Migration tactics and connectivity of a Nearctic–Neotropical migratory shorebird	Semipalmated Sandpiper	Calidris pusilla	2022	90	VHF	original	Atlantic Americas	Spatial representation		Herbert, J. A., Mizrahi, D., & Taylor, C. M.
10.1111/ibi.12736	Migration timing influences the responses of birds to food shortage at their refuelling site	Great Knot	Calidris tenuirostris	2019	122	VHF	original	East Asia-Australasia	No usable locations shown		Ke, W. J., He, P., Peng, H. B., Choi, C. Y., Zhang, S. D., Melville, D. S., & Ma, Z.
10.1002/jwmg.21741	Migratory connectivity of American woodcock derived using satellite telemetry	American Woodcock	Scolopax minor	2019	60	PTT	original	Central Americas	Spatial representation		Moore, J. D., Andersen, D. E., Cooper, T. R., Duguay, J. P., Oldenburger, S. L., Stewart, C. A., & Krementz, D. G.
10.1650/CONDOR-16-55.1	Migratory connectivity of Semipalmated Sandpipers and implications for conservation	Semipalmated Sandpiper	Calidris pusilla	2017	57	GLS	original	Atlantic Americas	Spatial representation		Brown, S., Gratto-Trevor, C., Porter, R., Weiser, E. L., Mizrahi, D., Bentzen, R., ... & Lanctot, R. B.
10.18194/ws.00056	Migratory linkages of pacific Golden-Plovers Pluvialis fulva breeding in Chukotka, Russian Far East	Pacific Golden Plover	Pluvialis fulva	2017	4	GLS	original	East Asia-Australasia	Spatial representation		Johnson, O. W., Tomkovich, P. S., Porter, R. R., Loktionov, E. Y., & Goodwill, R. H.
10.1371/journal.pone.0270957	Migratory network reveals unique spatial-temporal migration dynamics of Dunlin subspecies along the East Asian-Australasian Flyway	Dunlin	Calidris alpina	2022	84	GLS	original	East Asia-Australasia	Spatial representation		Lagassé, B. J., Lanctot, R. B., Brown, S., Dondua, A. G., Kendall, S., Latty, C. J., ... & Wunder, M. B.
10.1111/jav.01853	Migratory routes of Red-necked Phalaropes Phalaropus lobatus breeding in southern Chukotka revealed by geolocators	Red-necked Phalarope	Phalaropus lobatus	2018	2	GLS	original	East Asia-Australasia	Spatial representation		Mu, T., Tomkovich, P. S., Loktionov, E. Y., Syroechkovskiy, E. E., & Wilcove, D. S.
10.1093/condor/duaa046	Migratory status determines resource selection by American Woodcock at an important fall stopover, Cape May, New Jersey	American Woodcock	Scolopax minor	2020	189	VHF	original	Atlantic Americas	No usable locations shown		Allen, B. B., McAuley, D. G., & Blomberg, E. J.
10.1675/063.043.0305	Miniature GPS Tags Provide High Resolution Location Data for a Small-Bodied Threatened Shorebird	Piping Plover	Charadrius melodus	2020	31	GPS	original	Atlantic Americas	Spatial representation		Stantial, M. L., & Cohen, J. B.
10.1016/j.ecolmodel.2015.10.023	Modelling small-scale foraging habitat use in breeding Eurasian oystercatchers (Haematopus ostralegus) in relation to prey distribution and environmental predictors	Eurasian Oystercatcher	Haematopus ostralegus	2016	16	GPS	original	East Atlantic	No usable locations shown		Schwemmer, P., Güpner, F., Adler, S., Klingbeil, K., & Garthe, S.
10.1017/S0959270920000398	Modelling the potential non-breeding distribution of Spoon-billed Sandpiper Calidris pygmaea	Spoon-billed Sandpiper	Calidris pygmaea	2021	9	PTT	original	East Asia-Australasia	No usable locations shown		Bradfer-Lawrence, T., Beresford, A. E., Anderson, G. Q., Aung, P. P., Chang, Q., Chowdhury, S. U., ... & Buchanan, G. M.
10.1002/jwmg.1006	Molt migration and migratory connectivity of the long-billed dowitcher	Long-billed Dowitcher	Limnodromus scolopaceus	2016	81	VHF	original	Pacific Americas	Spatial representation		Barbaree, B. A., Reiter, M. E., Hickey, C. M., & Page, G. W.
10.1007/s10336-023-02067-7	Movement and Genomic Methods Reveal Mechanisms Promoting Connectivity in a Declining Shorebird: The Lesser Yellowlegs	Lesser Yellowlegs	Tringa flavipes	2023	33	GPS / PTT	original	Atlantic Americas	Spatial representation		Christie, K., Wilson, R. E., Johnson, J. A., Friis, C., Harwood, C. M., McDuffie, L. A., ... & Sonsthagen, S. A.
10.1007/s10336-023-02067-7	Movement and Genomic Methods Reveal Mechanisms Promoting Connectivity in a Declining Shorebird: The Lesser Yellowlegs	Lesser Yellowlegs	Tringa flavipes	2023	33	GPS / PTT	original	Central Americas	Spatial representation		Christie, K., Wilson, R. E., Johnson, J. A., Friis, C., Harwood, C. M., McDuffie, L. A., ... & Sonsthagen, S. A.
10.1007/s10336-023-02067-7	Movement and Genomic Methods Reveal Mechanisms Promoting Connectivity in a Declining Shorebird: The Lesser Yellowlegs	Lesser Yellowlegs	Tringa flavipes	2023	33	GPS / PTT	original	Pacific Americas	Spatial representation		Christie, K., Wilson, R. E., Johnson, J. A., Friis, C., Harwood, C. M., McDuffie, L. A., ... & Sonsthagen, S. A.
10.1111/csp2.12683	Movement and habitat use of non-breeding SemipalmatedSandpiper (Calidris pusilla) at the Banco dos Cajuaisin Northeast Brazil	Semipalmated Sandpiper	Calidris pusilla	2022	8	VHF	original	Atlantic Americas	No usable locations shown		Linhart, R. C., Hamilton, D. J., Paquet, J., N. Monteiro, J. O., P. Ramires, G., & Mobley, J. A.
10.1071/MU15042	Movement patterns of Sanderling (Calidris alba) in the EastAsian–Australasian Flyway and a comparison of methodsfor identification of crucial areas for conservation	Sanderling	Calidris alba	2016	14	GLS	original	East Asia-Australasia	Spatial representation		Lisovski, S., Gosbell, K., Christie, M., Hoye, B. J., Klaassen, M., Stewart, I. D., ... & Minton, C.
10.1111/j.1474-919X.2008.00816.x	Movements of wintering Dunlin Calidris alpina and changing habitat availability in an agricultural wetland landscape	Dunlin	Calidris alpina	2008	27	VHF	recycled	Pacific Americas	No usable locations shown	deployments in 1999 and 2000 (Oregon)	Taft, O. W., Sanzenbacher, P. M., & Haig, S. M.
10.1016/j.foreco.2014.03.054	Multiscale habitat selection by a forest-dwelling shorebird, the American woodcock: Implications for forest management in southern New England, USA	American Woodcock	Scolopax minor	2014	58	VHF	recycled	Atlantic Americas	No usable locations shown		Masse, R. J., Tefft, B. C., & McWilliams, S. R.
10.18194/ws.00218	New estimates of the size and trend of the world population of the spoon-billed sandpiper using three independent statistical models	Spoon-billed Sandpiper	Calidris pygmaea	2021	13	PTT	recycled	East Asia-Australasia	No usable locations shown		Green, R. E., Syroechkovskiy, E. E., Anderson, G. Q., Chang, Q., Chowdhury, S. U., Clark, J. A., ... & Clark, N. A.
Wader Study Group Bulletin	New insight concerning transoceanic migratory pathways of Pacific Golden-Plovers (Pluvialis fulva): The Japan stopover and other linkages as revealed by geolocators	Pacific Golden Plover	Pluvialis fulva	2012	22	GLS	original	East Asia-Australasia	Spatial representation		Johnson, O. W., Fielding, L., Fisher, J. P., Gold, R. S., Goodwill, R. H., Bruner, A. E., ... & Fox, J. W.
Wader Study Group Bulletin	New insights from geolocators deployed on waders in Australia	Far Eastern Curlew / Sanderling / Ruddy Turnstone / Greater Sandplover	Numenius madagascariensis / Calidris alba / Arenaria interpres / Charadrius leschenaultii	2013	23	GLS	original	East Asia-Australasia	Spatial representation		Minton, C., Gosbell, K., Johns, P., Christie, M., Klaassen, M., Hassell, C., ... & Fox, J.
10.1371/journal.pone.0149790	No habitat selection during spring migration at a meso-scale range across mosaic landscapes: A case study with the woodcock (Scolopax rusticola)	Eurasian Woodcock	Scolopax rusticola	2016	12	PTT	recycled	East Atlantic	Spatial representation		Crespo, A., Rodrigues, M., Telletxea, I., Ibanez, R., Diez, F., Tobar, J. F., & Arizaga, J.
10.51812/of.133872	No strong effects of leg-flagged geolocators on return rates or reproduction of a small long-distance migratory shorebird	Dunlin	Calidris alpina	2015	16	GLS	original	East Atlantic	No usable locations shown	Deployments in 2013 (Finland)	Pakanen, V. M., Rönkä, N., Thomson, R. L., & Koivula, K.
10.1080/03078698.1999.9674200	Nocturnal and diurnal activity patterns and roosting sites of green sandpipers Tringa ochropus wintering in southern England	Green Sandpiper	Tringa ochropus	1999	5	VHF	original	East Atlantic	No usable locations shown		Smith, K. W., Reed, J. M., & Trevis, B. E.
10.1111/jav.01877	Non-breeding areas and timing of migration in relation to weather of Scottish-breeding common sandpipers Actitis hypoleucos	Common Sandpiper	Actitis hypoleucos	2019	10	GLS	original	East Atlantic	Spatial representation		Summers, R. W., De Raad, A. L., Bates, B., Etheridge, B., & Elkins, N.
The Wilson bulletin	NONMIGRATORY MOVEMENTS OF DUNLINS ON THEIR CALIFORNIA WINTERING GROUNDS	Dunlin	Calidris alpina	1995	9	VHF	original	Pacific Americas	No usable locations shown		Warnock, N., Page, G. W., & Stenzel, L. E.
10.1086/686054	Novel Insights into the Map Stage of True Navigation in Nonmigratory Wild Birds (Stone Curlews, Burhinus oedicnemus)	Eurasian Thick-knee	Burhinus oedicnemus	2016	12	GPS	original	Black Sea-Mediterranean	Spatial representation		Orchan, Y., Ovaskainen, O., Bouten, W., & Nathan, R.
10.1186/s40462-016-0077-6	Effects of geolocators on hatching success, return rates, breeding movements, and change in body mass in 16 species of Arctic-breeding shorebirds	Semipalmated Sandpiper / Bar-tailed Godwit / Dunlin / Greater Sandplover / Red-necked Phalarope / Grey-tailed Tattler / Ruddy Turnstone / Black Turnstone / Red Knot / Great Snipe / American Golden Plover / Sanderling / Whimbrel / Western Sandpiper / Far Eastern Curlew	Calidris pusilla / Limosa lapponica / Calidris alpina / Charadrius leschenaultii / Phalaropus lobatus / Tringa brevipes / Arenaria interpres / Arenaria melanocephala / Calidris canutus / Gallinago media / Calidris tenuirostris / Pluvialis dominica / Calidris alba / Numenius phaeopus / Calidris mauri / Numenius madagascariensis	2014	NA	GLS	original	East Atlantic	No usable locations shown		Weiser, E. L., Lanctot, R. B., Brown, S. C., Alves, J. A., Battley, P. F., Bentzen, R., ... & Sandercock, B. K.
10.1111/ibi.12276	Off-nest behaviour in a biparentally incubatingshorebird varies with sex, time of day and weather	Semipalmated Sandpiper	Calidris pusilla	2015	40	VHF	original	Atlantic Americas	Spatial representation		Bulla, M., Stich, E., Valcu, M., & Kempenaers, B.
10.2193/2005-775	Optimizing Radio Retention and Minimizing Radio Impacts in a Field Study of Upland Sandpipers	Upland Sandpiper	Bartramia longicauda	2007	175	VHF	original	Central Americas	No usable locations shown		Mong, T. W., & Sandercock, B. K.
10.1016/j.gecco.2020.e01189	Oversummering in the southern hemisphere by long-distance migratory shorebirds calls for reappraisal of wetland conservation policies	Hudsonian Godwits	Limosa haemastica	2020	3	GPS	original	Pacific Americas	Spatial representation	Deployments December 2016 to March 2017 (Chile)	Navedo, J. G., & Ruiz, J.
Wader Study Group Bulletin	Pathways and staging areas of red knots calidris canutus rogersi breeding in Southern Chukotka, Far Eastern Russia	Red Knot	Calidris canutus	2013	3	GLS	original	East Asia-Australasia	Spatial representation	Deployments in 2011 (Russia)	Tomkovich, P. S., Porter, R. R., Loktionov, E. Y., & Niles, L. J.
10.1007/s10336-015-1219-0	Pattern of non-breeding movements by Stone-curlews Burhinus oedicnemus breeding in Northern Italy	Eurasian Thick-knee	Burhinus oedicnemus	2015	9	GLS / GPS	original	Black Sea-Mediterranean	Spatial representation		Giunchi, D., Caccamo, C., Mori, A., Fox, J. W., Rodríguez-Godoy, F., Baldaccini, N. E., & Pollonara, E.
10.1007/s00265-011-1285-0	Persistent bimodal activity patterns in wild and captive black-tailed godwit Limosa limosa under different environmental conditions	Black-tailed Godwit	Limosa limosa	2012	17	VHF	recycled	East Atlantic	No usable locations shown		Santiago-Quesada, F., Masero, J. A., Estrella, S. M., & Sánchez-Guzmán, J. M.
10.1093/beheco/ary052	Plover parents care more for young of the opposite sex	Red-capped plover	Charadrius ruficapillus	2018	42	VHF	original	East Asia-Australasia	No usable locations shown		Lees, D., Sherman, C. D., Kostoglou, K., Tan, L. X., Maguire, G. S., Dann, P., & Weston, M. A.
10.1007/s00265-021-03116-y	Population specific annual cycles and migration strategies in a leap-frog migrant	Common Ringed plover	Charadrius hiaticula	2022	28	GLS	recycled	East Atlantic	Spatial representation	Fieldwork 2013 - 2018, data collected 2013-2017	Hedh, L., Dänhardt, J., & Hedenström, A.
10.18194/ws.00201	Post-breeding migration of adult Spoon-billed Sandpipers	Spoon-billed Sandpiper	Calidris pygmaea	2020	13	PTT	original	East Asia-Australasia	Spatial representation		Chang, Q., Syroechkovskiy, E. E., Anderson, G. Q., Aung, P. P., Beresford, A. E., Brides, K., ... & Green, R. E.
10.5253/078.101.0209	Post-Breeding Migration of Dutch-Breeding Black-Tailed Godwits: Timing, Routes, Use of Stopovers, and Non breeding Destinations	Black-tailed Godwit	Limosa limosa	2014	18	GLS / PTT	recycled	East Atlantic	Spatial representation		Hooijmeijer, J. C., Senner, N. R., Tibbitts, T. L., Gill, R. E., Douglas, D. C., Bruinzeel, L. W., ... & Piersma, T.
10.2307/4089711	Postbreeding movements of American Avocets and implications for wetland connectivity in the western Great Basin	American Avocet	Recurvirostra americana	2000	185	VHF	original	Pacific Americas	No usable locations shown		Plissner, J. H., Haig, S. M., & Oring, L. W.
Wader Study Group Bulletin	Pre-migratory change in mass and the migration track of a Common Sandpiper Actitis hypoleucos from Scotland	Common Sandpiper	Actitis hypoleucos	2012	1	GLS	original	East Atlantic	Spatial representation		Bates, B., Etheridge, B., Elkins, N., Fox, J., & Summers, R. W.
10.1111/ibi.12771	Predictable shorebird departure patterns from a staging site can inform collision risks and mitigation of wind energy developments	Sanderling	Calidris alba	2020	120	VHF	recycled	Central Americas	No usable locations shown		Howell, J. E., McKellar, A. E., Espie, R. H., & Morrissey, C. A.
10.1080/00063657.2018.1443055	Primary moult of continental Black-tailed Godwits Limosa limosa limosa in the Doñana wetlands, Spain	Black-tailed Godwit	Limosa limosa	2018	8	PTT	recycled	East Atlantic	No usable locations shown	Field work of tagging in 2013	Márquez-Ferrando, R., Remisiewicz, M., Masero, J. A., Kentie, R., Senner, N., Verhoeven, M. A., ... & Figuerola, J.
10.1675/063.042.0207	Radio Transmitters did not Affect Apparent Survival Rates of Adult Piping Plovers (Charadrius melodus)	Piping Plover	Charadrius melodus	2019	217	VHF	original	Atlantic Americas	No usable locations shown		Stantial, M. L., Cohen, J. B., Loring, P. H., & Paton, P. W.
10.1676/16-214.1	Radio transmitters did not affect daily nest and chick survival of Piping Plovers (Charadrius melodus)	Piping Plover	Charadrius melodus	2018	110	VHF	original	Atlantic Americas	No usable locations shown		Stantial, M. L., Cohen, J. B., Darrah, A. J., Iaquinto, K. E., Loring, P. H., & Paton, P. W.
Ardea	Radio-telemetry observations of the first 650 km of the migration of bar-tailed godwits limosa lapponica from the wadden sea to the russian arctic	Bar-tailed Godwit	Limosa lapponica	2002	34	VHF	original	East Asia-Australasia	No usable locations shown		Green, M., Piersma, T., Jukema, J., De Goeij, P., Spaans, B., & Van Gils, J.
10.1111/jofo.12117	Radio-transmitters have no impact on survival of pre-fledged American Woodcocks	American Woodcock	Scolopax minor	2015	49	VHF	original	Atlantic Americas	No usable locations shown		Daly, K. O., Andersen, D. E., Brininger, W. L., & Cooper, T. R.
10.1675/1524-4695(2002)025[0016:rfampo]2.0.co;2	Regional fidelity and movement patterns of wintering Killdeer in an agricultural landscape	Killdeer	Charadrius vociferus	2002	24	VHF	original	Pacific Americas	Spatial representation		Sanzenbacher, P. M., & Haig, S. M.
The Wilson bulletin	Reproduction and movements of mountain plovers breeding in Colorado	Mountain Plover	Charadrius montanus	1996	43	VHF	original	Central Americas	No usable locations shown		Knopf, F. L., & Rupert, J. R.
Vogelwarte	Reproductive success of black-tailed godwits in schleswig-holstein - A comparison of methods	Black-tailed Godwit	Limosa limosa	2017	17	PTT	original	East Atlantic	No usable locations shown		Salewski, V., & Schütze, J.
10.2193/2008-042	Residence probability and population size of red knots during spring stopover in the mid-atlantic region of the United States	Red Knot	Calidris canutus	2009	138	VHF	original	Atlantic Americas	No usable locations shown	Deployments in 2004, 2006 and 2007	Cohen, J. B., Karpanty, S. M., Fraser, J. D., Watts, B. D., & Truitt, B. R.
10.1525/cond.2011.100083	Residence time and movements of postbreeding shorebirds on the northern coast of alaska	Semipalmated Sandpiper / Dunlin / Western Sandpiper/ Red neck phalarope / Red phalarope	Calidris pusilla / Calidris alpina / Calidris mauri / Phalaropus lobatus / Phalaropus fulicarius	2011	45	VHF	original	Pacific Americas	Spatial representation		Taylor, A. R., Lanctot, R. B., Powell, A. N., Kendall, S. J., & Nigro, D. A.
10.1093/condor/104.2.271	Residency and Movement Patterns of Wintering Dunlin in the Willamette Valley of Oregon	Dunlin	Calidris alpina	2002	57	VHF	original	Pacific Americas	Spatial representation		Sanzenbacher, P. M., & Haig, S. M.
10.14430/arctic4327	Residency times and patterns of movement of postbreeding dunlin on a subarctic staging area in Alaska	Dunlin	Calidris alpina	2013	34	VHF	original	Pacific Americas	Spatial representation		Warnock, N., Handel, C. M., Gill Jr, R. E., & McCaffery, B. J.
10.1038/s41598-020-60141-z	Rice fields along the East Asian-Australasian flyway are important habitats for an inland wader’s migration	Little Ringed Plover	Charadrius dubius	2020	6	GPS	original	East Asia-Australasia	Spatial representation		Kasahara, S., Morimoto, G., Kitamura, W., Imanishi, S., & Azuma, N.
10.1016/j.agee.2014.02.019	Roost location and landscape attributes influencing habitat selection of migratory waterbirds in rice fields	Black-tailed Godwit	Limosa limosa	2014	24	VHF	recycled	East Atlantic	No usable locations shown		Santiago-Quesada, F., Masero, J. A., Albano, N., & Sánchez-Guzmán, J. M.
10.5751/JFO-00102-930210	Rushing in the spring and relaxing in the fall: seasonal and sex-specific migration profiles of Dunlin	Dunlin	Calidris alpina	2022	26	GLS	original	Central Americas	Spatial representation		Wright, L., Nol, E., Lanctot, R., & McKinnon, L.
10.58843/ornneo.v33i1.961	Ruta migratoria, fenología y sitios de parada del zarapito de pico recto (limosa haemastica) durante su ciclo migratorio (2016-2017) entre chiloé y alaska	Hudsonian Godwits	Limosa haemastica	2022	5	PTT	original	Pacific Americas	Spatial representation		Delgado, C., Espinosa, L., Pfeifer, A., Cárdenas, J., & Cursach, J.
10.1002/ece3.9957	Satellite telemetry reveals habitat selection decisions by black oystercatchers across seasonal, diel, and tidal cycles	Black Oystercatcher	Haematopus ater	2023	20	PTT	original	Pacific Americas	Spatial representation		Ware, L., Hipfner, J. M., & Green, D. J.
10.1080/00063657.2020.1733488	Scottish-breeding Greenshanks Tringa nebularia do not migrate far	Common Greenshank	Tringa nebularia	2020	6	GLS	original	East Atlantic	Spatial representation		Summers, R., Christian, N., Etheridge, B., Rae, S., Cleasby, I., & Pálsson, S.
10.1186/s40657-020-00210-z	Seasonal and population differences in migration of whimbrels in the East Asian Australasian Flyway	Whimbrel	Numenius phaeopus	2020	18	GPS / PTT	original	East Asia-Australasia	Spatial representation		Kuang, F., Coleman, J. T., Hassell, C. J., Leung, K. S. K., Maglio, G., Ke, W., ... & Ma, Z.
10.1111/ibi.12424	Seasonal migration strategies of Common Ringed Plovers Charadrius hiaticula	Common Ringed plover	Charadrius hiaticula	2017	5	GLS	original	East Atlantic	Spatial representation		Lislevand, T., Briedis, M., Heggøy, O., & Hahn, S.
10.1525/auk.2011.10217	Seasonal movement, residency, and migratory patterns of Wilson's Snipe (Gallinago delicata)	Wilson's Snipe	Gallinago delicata	2011	37	VHF	original	Pacific Americas	No usable locations shown		Cline, B. B., & Haig, S. M.
10.1525/cond.2010.090215	SEASONAL MOVEMENTS, WINTER RANGE USE, AND MIGRATORY CONNECTIVITY OF THE BLACK OYSTERCATCHER	Black Oystercatcher	Haematopus ater	2010	28	VHF / PTT	original	Pacific Americas	Spatial representation		Johnson, M., Clarkson, P., Goldstein, M. I., Haig, S. M., Lanctot, R. B., Tessler, D. F., & Zwiefelhofer, D.
10.1111/jav.02101	Seasonal variation in migration strategies used to cross ecological barriers in a nearctic migrant wintering in Africa	Common Ringed plover	Charadrius hiaticula	2019	21	GLS	original	East Atlantic	Spatial representation		Léandri‐Breton, D. J., Lamarre, J. F., & Bêty, J.
10.1093/condor/duy001	Seasonal variation in mortality rates for Whimbrels (Numenius phaeopus) using the Western Atlantic Flyway	Whimbrel	Numenius phaeopus	2019	34	PTT	original	Atlantic Americas	Spatial representation		Watts, B. D., Smith, F. M., Hamilton, D. J., Keyes, T., Paquet, J., Pirie-Dominix, L., ... & Woodard, P.
10.1111/1365-2656.12012	Shedding light on light: benefits of anthropogenicillumination to a nocturnally foraging shorebird	Common Redshank	Tringa totanus	2013	13	VHF	original	East Atlantic	Spatial representation		Dwyer, R. G., Bearhop, S., Campbell, H. A., & Bryant, D. M.
10.1093/beheco/arz189	Shorebird feeding specialists differ in how environmental conditions alter their foraging time	Eurasian Oystercatcher	Haematopus ostralegus	2020	71	GPS	recycled	East Atlantic	No usable locations shown		van der Kolk, H. J., Ens, B. J., Oosterbeek, K., Bouten, W., Allen, A. M., Frauendorf, M., ... & Van de Pol, M.
10.18194/ws.00020	Shorebird use of western Hudson Bay near the Nelson river during migration, with a focus on the Red Knot	Red Knot	Calidris canutus	2015	16	GLS	recycled	Atlantic Americas	No usable locations shown		McKellar, A. E., Ross, R. K., Morrison, R. G., Niles, L. J., Porter, R. R., Burger, J., ... & Smith, P. A.
10.1038/s41598-020-77897-z	Shorebirds wintering in Southeast Asia demonstrate trans‑Himalayan flights	Whimbrel / Common Redshank	Numenius phaeopus / Tringa totanus	2020	7	GLS / PTT	original	East Asia-Australasia	Spatial representation		Li, D., Davison, G., Lisovski, S., Battley, P. F., Ma, Z., Yang, S., ... & Er, K.
10.1038/s41598-020-77897-z	Shorebirds wintering in Southeast Asia demonstrate trans‑Himalayan flights	Whimbrel / Common Redshank	Numenius phaeopus / Tringa totanus	2020	7	GLS / PTT	original	Central Asia	Spatial representation		Li, D., Davison, G., Lisovski, S., Battley, P. F., Ma, Z., Yang, S., ... & Er, K.
10.1676/0043-5643(2002)114[0485:SFALMO]2.0.CO;2	Site fidelity and local movements of migrating Western Sandpipers on the Fraser River estuary	Western Sandpiper	Calidris mauri	2002	26	VHF	original	Pacific Americas	Spatial representation		Butler, R. W., Shepherd, P. C., & Lemon, M. J.
10.5751/ACE-00252-030204	Site Safety and Food Affect Movements of Semipalmated Sandpipers (Calidris pusilla) Migrating Through the Upper Bay of Fundy	Semipalmated Sandpiper	Calidris pusilla	2008	88	VHF	original	Atlantic Americas	No usable locations shown		Sprague, A. J., Hamilton, D. J., & Diamond, A. W.
10.1111/jav.00653	Skipping-type migration in a small Arctic wader, the Temminck ’ s stint Calidris temminckii	Temminck’s Stint	Calidris temminckii	2015	6	GLS	recycled	East Atlantic	Spatial representation		Lislevand, T., & Hahn, S.
10.1007/s10336-005-0030-8	Small home ranges and high site fidelity in red knots (Calidris c. canutus) wintering on the Banc d'Arguin, Mauritania	Red Knot	Calidris canutus	2006	17	VHF	original	East Atlantic	No usable locations shown		Leyrer, J., Spaans, B., Camara, M., & Piersma, T.
10.1007/s10336-014-1152-7	Solar/Argos PTTs contradict ring-recovery analyses: Woodcocks wintering in Spain are found to breed further east than previously stated	Eurasian woodcock	Scolopax rusticola	2015	12	PTT	original	East Atlantic	Spatial representation		Arizaga, J., Crespo, A., Telletxea, I., Ibánez, R., Díez, F., Tobar, J. F., ... & Pérez, J. A.
10.1007/s10336-014-1152-7	Solar/Argos PTTs contradict ring-recovery analyses: Woodcocks wintering in Spain are found to breed further east than previously stated	Eurasian Woodcock	Scolopax rusticola	2015	12	PTT	original	Central Asia	Spatial representation		Arizaga, J., Crespo, A., Telletxea, I., Ibánez, R., Díez, F., Tobar, J. F., ... & Pérez, J. A.
10.5751/JFO-00264-940205	South Atlantic Bight – a final stop for Ruddy Turnstones migrating to the Arctic	Ruddy Turstone	Arenaria interpres	2023	47	VHF	original	Atlantic Americas	Spatial representation		Sanders, F. J., Smith, A. D., Thibault, J. M., Carter, D. L., Handmaker, M. C., & Smith, F. M.
10.1525/cond.2010.090060	Space use and habitat selection of migrant and resident American Avocets in San Francisco Bay	American Avocet	Recurvirostra americana	2010	87	VHF	recycled	Pacific Americas	Spatial representation	Deployments in 2005 - 2006 on adults	Demers, S. A., Takekawa, J. Y., Ackerman, J. T., Warnock, N., & Athearn, N. D.
https://hdl.handle.net/11370/f16a38be-81c0-49db-9000-31534217adb4	Space use of Red Knots Calidris canutus in the Dutch Wadden Sea	Red Knot	Calidris canutus	2009	40	VHF	original	East Atlantic	No usable locations shown		Spaans, B., Brugge, M., Dekinga, A., Horn, H., Van Kooten, L., & Piersma, T.
10.1650/0010-5422(2002)104[0620:SUMCAP]2.0.CO;2	Space use, migratory connectivity, and population segregation among Willets breeding in the western Great Basin	Willet	Tringa semipalmata	2002	23	VHF	original	Pacific Americas	No usable locations shown		Haig, S. M., Oring, L. W., Sanzenbacher, P. M., & Taft, O. W.
10.1007/BF00172084	Spacing of leks in relation to female home ranges, habitat requirements and male attractiveness in the great snipe (Gallinago media)	Great Snipe	Gallinago media	1990	20	VHF	original	East Atlantic	No usable locations shown		Höglund, J., & Robertson, J. G.
10.1007/s00227-010-1579-1	Spatial and temporal patterns of habitat use by Eurasian oystercatchers (Haematopus ostralegus) in the eastern Wadden Sea revealed using GPS data loggers	Eurasian Oystercatcher	Haematopus ostralegus	2011	9	GPS	original	East Atlantic	Spatial representation		Schwemmer, P., & Garthe, S.
10.1111/1365-2664.13742	Spatiotemporal variation in disturbance impacts derived from simultaneous tracking of aircraft and shorebirds	Eurasian Oystercatcher	Haematopus ostralegus	2020	90	GPS	original	East Atlantic	Spatial representation		van der Kolk, H. J., Allen, A. M., Ens, B. J., Oosterbeek, K., Jongejans, E., & van De Pol, M.
10.1007/s00300-023-03126-8	Spring migration of a Neotropical shorebird, the Rufous‑chested Plover, Charadrius modestus, between southern Brazil and the sub‑Antarctic Falkland/Malvinas Islands	Rufous‑chested Plover	Charadrius modestus	2023	3	GPS / PTT	original	Atlantic Americas	Spatial representation		Faria, F. A., Bugoni, L., Nunes, G. T., Senner, N. R., & Repenning, M.
10.5253/078.098.0104	Spring migration of ruffs philomachus pugnax in fryslân: estimates of staging duration using resighting data	Ruff	Calidris pugnax	2010	94	VHF	original	East Atlantic	No usable locations shown		Verkuil, Y. I., Wijmenga, J. J., Hooijmeijer, J. C., & Piersma, T.
10.2307/1369502	Spring migration of Western Sandpipers along the pacific coast of North America: A telemetry study	Western Sandpiper	Calidris mauri	1996	57	VHF	original	Pacific Americas	No usable locations shown		Iverson, G. C., Warnock, S. E., Butler, R. W., Bishop, M. A., & Warnock, N.
10.1038/s41598-023-37517-y	Spring migration patterns of red knots in the Southeast United States disentangled using automated telemetry	Red Knot	Calidris canutus	2023	48	VHF	original	Atlantic Americas	Spatial representation		Smith, A. D., Sanders, F. J., Lefevre, K. L., Thibault, J. M., Kalasz, K. S., Handmaker, M. C., ... & Keyes, T. S.
10.1675/063.042.0102	Spring Shorebird Migration Chronology and Stopover Duration at an Important Staging Site in the North American Central Flyway	Sanderling	Calidris alba	2019	120	VHF	original	Central Americas	No usable locations shown		Howell, J. E., McKellar, A. E., Espie, R. H., & Morrissey, C. A.
10.2307/1369711	Spring stopover ecology of migrant Western Sandpipers	Western Sandpiper	Calidris mauri	1998	114	VHF	original	Pacific Americas	No usable locations shown		Warnock, N., & Bishop, M. A.
10.18194/ws.00035	Spring stopover sites used by the red knot calidris canutus roselaari in alaska, USA: Connectivity between the copper river delta and the yukon-kuskokwim river delta	Red Knot	Calidris canutus	2016	59	VHF	original	Pacific Americas	No usable locations shown		Bishop, M. A., Buchanan, J. B., McCaffery, B. J., & Johnson, J. A.
10.1139/cjz-2013-0101	Staging ecology of Semipalmated Plover (Charadrius semipalmatus) and Semipalmated Sandpiper (Calidris pusilla) juveniles in the St. Lawrence River Estuary during fall migration	Semipalmated Plover	Charadrius semipalmatus	2013	8	VHF	original	Atlantic Americas	No usable locations shown		Turcotte, Y., Lamarre, J. F., & Bêty, J.
Wader Study Group Bulletin	Stopover dynamics of fall migrant pectoral Sandpipers in Iowa	Pectoral Sandpiper	Calidris melanotos	2014	52	VHF	original	Central Americas	No usable locations shown		Murphy, K. T., & Dinsmore, S. J.
10.1650/CONDOR-13-114.1	Stopover ecology of American golden-plovers (pluvialis Dominica) in midwestern agricultural fields	American Golden Plover	Pluvialis dominica	2014	24	VHF	original	Central Americas	No usable locations shown		Stodola, K. W., O'neal, B. J., Alessi, M. G., Deppe, J. L., Dallas, T. R., Beveroth, T. A., ... & Ward, M. P.
10.1093/ornithapp/duac015	Strong migratory connectivity indicates Willets need subspecies-specific conservation strategies	Willet	Tringa semipalmata	2022	63	GLS / VHF	original	Central Americas	Spatial representation		Huysman, A. E., Cooper, N. W., Smith, J. A., Haig, S. M., Heath, S. A., Johnson, L., ... & Marra, P. P.
10.18194/ws.00012	Study of incubation, chick rearing and breeding phenology of Red Knots Calidris canutus rogersi in sub-Arctic Far Eastern Russia aided by geolocators	Red Knot	Calidris canutus	2015	5	GLS	original	East Asia-Australasia	No usable locations shown	Deployments in 2011 and 2013	Loktionov, E. Y., Tomkovich, P. S., & Porter, R. R.
10.1002/jwmg.129	Sufficiency of horseshoe crab eggs for red knots during spring migration stopover in Delaware Bay USA	Red Knot	Calidris canutus	2011	65	VHF	recycled	Atlantic Americas	No usable locations shown	Deployment in 2006 and 2007	Karpanty, S. M., Cohen, J., Fraser, J. D., & Berkson, J.
10.1093/condor/duaa028	Supportive wind conditions influence offshore movements of Atlantic Coast Piping Plovers during fall migration	Piping Plover	Charadrius melodus	2020	17	VHF	recycled	Atlantic Americas	Spatial representation		Loring, P. H., McLaren, J. D., Goyert, H. F., & Paton, P. W.
10.1038/s41598-022-24141-5	Survival fluctuation is linked to precipitation variation during staging in a migratory shorebird	Little Ringed Plover	Charadrius dubius	2022	21	GLS	original	Central Asia	Spatial representation		Brlík, V., Pakanen, V. M., Jaakkonen, T., Arppe, H., Jokinen, J., Lakka, J., ... & Koivula, K.
10.1139/z96-232	Survival of breeding male American woodcock in Maine	American Woodcock	Scolopax minor	1996	150	VHF	original	Atlantic Americas	No usable locations shown		Longcore, J. R., McAuley, D. G., Sepik, G. F., & Pendleton, G. W
10.18194/ws.00145	Survival of Bristle-thighed Curlews equipped with externally mounted transmitters	Bristle-thighed Curlew	Numenius tahitiensis	2019	11	PTT	original	East Asia-Australasia	No usable locations shown		Ruthrauff, D. R., Tibbitts, T. L., & Patil, V.
10.1111/jav.02555	Survival probability in a small shorebird decreases with the time an individual carries a tracking device	Dunlin	Calidris alpina	2020	26	GLS	recycled	East Atlantic	No usable locations shown		Pakanen, V. M., Rönkä, N., Robert Leslie, T., Blomqvist, D., & Koivula, K.
10.2307/3802133	Survival Rates of American Woodcock Wintering in the Georgia Piedmont	American Woodcock	Scolopax minor	1997	25	VHF	original	Atlantic Americas	No usable locations shown		Krementz, D. G., & Berdeen, J. B.
Vogelwarte	Telemetrische Untersuchungen an Küken vom Großen Brachvogel Numenius arquata und Kiebitz Vanellus vanellus im EU-Vogel-schutzgebiet Düsterdieker Niederung	Eurasian Curlew / Northern Lapwing	Numenius arquata / Vanellus vanellus	2008	92	VHF	original	East Asia-Australasia	No usable locations shown		Hönisch, B., Artmeyer, C., Melter, J., & Tüllinghoff, R.
10.1007/s10336-015-1276-4	Testing an attachment method for solar-powered tracking devices on a long-distance migrating shorebird	Red Knot	Calidris canutus	2016	10	PTT	original	East Atlantic	No usable locations shown		Chan, Y. C., Brugge, M., Tibbitts, T. L., Dekinga, A., Porter, R., Klaassen, R. H., & Piersma, T.
10.1371/journal.pone.0260339	The annual cycle for whimbrel populations using the Western Atlantic Flyway	Whimbrel	Numenius phaeopus	2021	34	PTT	original	Atlantic Americas	Spatial representation		Watts, B. D., Smith, F. M., Hines, C., Duval, L., Hamilton, D. J., Keyes, T., ... & Woodard, P.
10.1111/jav.02629	The costs of using night roosts for migrating whimbrels	Whimbrel	Numenius phaeopus	2021	42	PTT	original	Atlantic Americas	Spatial representation		Watts, B. D., Smith, F. M., Hines, C., Duval, L., Hamilton, D. J., Keyes, T., ... & Woodard, P.
10.1080/00063657.2020.1808592	The effects of geolocators on return rates, condition, and breeding success in Common Sandpipers Actitis hypoleucos	Common Sandpiper	Actitis hypoleucos	2020	21	GLS	original	East Atlantic	No usable locations shown		Mondain-Monval, T. O., du Feu, R., & Sharp, S. P.
10.1080/03078698.2017.1437886	The effects of leg-loop harnesses and geolocators on the diurnal activity patternsof Green SandpipersTringa ochropusin winter	Green Sandpiper	Tringa ochropus	2017	7	GLS	original	East Atlantic	No usable locations shown		Smith, K. W., Trevis, B. E., & Reed, M.
10.1007/s13157-013-0450-9	The habitat use and home range analysis of dunlin (calidris alpina) in chongming dongtan, china and their conservation implications	Dunlin	Calidris alpina	2014	38	VHF	original	East Asia-Australasia	No usable locations shown		Choi, C., Gan, X., Hua, N., Wang, Y., & Ma, Z.
10.1111/ibi.13035	The hidden cost of disturbance: Eurasian Oystercatchers (Haematopus ostralegus) avoid a disturbed roost site during the tourist season	Eurasian Oystercatcher	Haematopus ostralegus	2022	48	GPS	recycled	East Atlantic	Spatial representation		van der Kolk, H. J., Ens, B. J., Oosterbeek, K., Jongejans, E., & Van de Pol, M.
10.1111/j.1365-2664.2007.01288.x	The impact of predator control on lapwing Vanellus vanellus breeding success on wet grassland nature reserves	Northern Lapwing	Vanellus vanellus	2007	459	VHF	original	East Atlantic	No usable locations shown		Bolton, M., Tyler, G., Smith, K. E. N., & Bamford, R. O. Y.
Stilt: The Journal of the East Asian-Australasian Flyway.	The local and migratory movements of eastern australian pacific golden plover pluvialis fulva spending the non-breeding season in moreton bay, south-east queensland	Pacific Golden Plover	Pluvialis fulva	2020	3	PTT	original	East Asia-Australasia	Spatial representation		Coleman, J. T., & Bush, R. O. B. E. R. T.
10.1111/jav.00829	The migration of the great snipe Gallinago media: intriguing variations on a grand theme	Great Snipe	Gallinago media	2016	21	GLS	original	East Atlantic	Spatial representation		Lindström, Å., Alerstam, T., Bahlenberg, P., Ekblom, R., Fox, J. W., Råghall, J., & Klaassen, R. H.
10.1016/j.jtbi.2019.110111	The migration pattern of a monogamous shorebird challenges existing hypotheses explaining the evolution of differential migration	Common Ringed plover	Charadrius hiaticula	2020	20	GLS	original	East Atlantic	Spatial representation	Deploments 2013-2016, data collected covers 2013-2017	Hedh, L., & Hedenström, A.
10.1046/j.1474-919X.2002.00081.x	The migration route and behaviour of Eastern Curlews Numenius madagascariensis	Far Eastern Curlew	Numenius madagascariensis	2002	36	PTT	original	East Asia-Australasia	Spatial representation		Driscoll, P. V., & Ueta, M.
Stilt: The Journal of the East Asian-Australasian Flyway.	The migratory movements of grey-tailed tattler tringa brevipes from moreton bay, south-east queensland	Grey-tailed Tattler	Tringa brevipes	2018	3	GLS	original	East Asia-Australasia	Spatial representation		COLEMAN, J. T., MILTON, D. A., & AKUTSU, H.
10.1007/s00265-018-2457-y	The relative importance of food abundance and weather on the growth of a sub-arctic shorebird chick	Eurasian Golden Plover	Pluvialis apricaria	2018	9	VHF	recycled	East Atlantic	No usable locations shown		Machín, P., Fernández-Elipe, J., & Klaassen, R. H.
10.2307/3802546	The Use of Fields at Night by Wintering American Woodcock	American Woodcock	Scolopax minor	1998	25	VHF	original	Atlantic Americas	No usable locations shown		Berdeen, J. B., & Krementz, D. G.
Journal of Field Ornithology	The use of radio telemetry to measure the feeding behavior of breeding European golden-plovers	Eurasian Golden Plover	Pluvialis apricaria	1996	13	VHF	original	East Atlantic	No usable locations shown		BREEDING, F. B. O.
10.1046/j.1365-2664.2000.00519.x GOOOOOOD	Time budgets and foraging of breeding golden plover Pluvialis apricaria	Eurasian Golden Plover	Pluvialis apricaria	2000	31	VHF	recycled	East Atlantic	No usable locations shown		Whittingham, M. J., Percival, S. M., & Brown, A. F.
10.1186/s40462-017-0114-0	Time versus energy minimization migration strategy varies with body size and season in long-distance migratory shorebirds	Far Eastern Curlew / Sanderling / Great Knot / Red Knot / Ruddy Turnstone / Grey-tailed Tattler	Numenius madagascariensis / Calidris alba / Calidris tenuirostris / Calidris canutus / Arenaria interpres / Tringa brevipes	2017	93	GLS	original	East Asia-Australasia	No usable locations shown		Zhao, M., Christie, M., Coleman, J., Hassell, C., Gosbell, K., Lisovski, S., ... & Klaassen, M.
10.1016/j.envres.2022.114227	Timing and duration of stopovers affects propensity to breed, incubation periods, and nest success of different wintering cohorts of red knots in the Canadian Arctic during the Years 2009 to 2016 DONE	Red Knot	Calidris canutus	2022	74	GLS	original	Atlantic Americas	No usable locations shown		Burger, J., Porter, R. R., Niles, L., & Newstead, D. J.
10.3389/fevo.2021.710007	Timing of Breeding Site Availability Across the North-American Arctic Partly Determines Spring Migration Schedule in a Long-Distance Neotropical Migrant	American Golden Plover	Pluvialis dominica	2021	23	GLS	original	Central Americas	Spatial representation		Lamarre, J. F., Gauthier, G., Lanctot, R. B., Saalfeld, S. T., Love, O. P., Reed, E., ... & Bêty, J.
10.1098/rsbl.2021.0331	Timing of spring departure of long distance migrants correlates with previous year’s conditions at their breeding site	Eurasian Curlew	Numenius arquata	2021	26	GPS	original	East Atlantic	No usable locations shown		Amélineau, F., Delbart, N., Schwemmer, P., Marja, R., Fort, J., Garthe, S., ... & Bocher, P.
10.1111/ibi.12523	Tracking day and night provides insights into the relative importance of different wader chick predators	Northern Lapwing	Vanellus vanellus	2018	179	VHF	original	East Atlantic	No usable locations shown		Mason, L. R., Smart, J., & Drewitt, A. L.
10.18194/ws.00002	Tracking Pacific Golden-Plovers Pluvialis fulva: Transoceanic migrations between non-breeding grounds in Kwajalein, Japan and Hawaii and breeding grounds in Alaska and Chukotka	Pacific Golden Plover	Pluvialis fulva	2015	17	GLS	original	East Asia-Australasia	No usable locations shown		Johnson, O. W., Porter, R. R., Fielding, L., Weber, M. F., Gold, R. S., Goodwill, R. H., ... & Fox, J. W.
10.18194/ws.00048	Tracking the full annual-cycle of the Great Knot Calidris tenuirostris, a long-distance migratory shorebird of the East Asian-Australasian Flyway	Great Knot	Calidris tenuirostris	2016	8	GLS	original	East Asia-Australasia	Spatial representation		Lisovski, S., Gosbell, K., Hassell, C., & Minton, C.
10.18194/ws.00172	Tracking the migration of pacific golden-plovers from nonbreeding grounds at moorea, french polynesia, using pinpoint GPS-Argos tags	Pacific Golden Plover	Pluvialis fulva	2020	20	GPS / PTT	original	East Asia-Australasia	Spatial representation		Johnson, O. W., Tibbitts, T. L., Weber, M. F., Bybee, D. R., Goodwill, R. H., Bruner, A. E., ... & Meyer, J. Y.
10.1111/jav.02585	Tracking the migration of red-necked stint Calidris ruficollis reveals marathon flights and unexpected conservation challenges	Red-necked Stint	Calidris ruficollis	2020	3	GLS	original	East Asia-Australasia	Spatial representation		Mu, T., Tomkovich, P. S., Loktionov, E. Y., Syroechkovskiy, E. E., & Wilcove, D. S.
Wader Study Group Bulletin	Tracking the migrations of Pacific Golden-Plovers (Pluvialis fulva) between Hawaii and Alaska: New insight on flight performance, breeding ground destinations, and nesting from birds carrying light level geolocators	Pacific Golden Plover	Pluvialis fulva	2011	18	GLS	original	East Asia-Australasia	Spatial representation		Johnson, O. W., Fielding, L., Fox, J. W., Gold, R. S., Goodwill, R. H., & Johnson, P. M.
10.1016/j.gecco.2023.e02527	Tracking wintering areas and post-breeding migration of a declining farmland bird – An indispensable basis for successful conservation	Eurasian Curlew	Numenius arquata	2023	85	GPS	original	East Atlantic	Spatial representation		Kämpfer, S., Kruckenberg, H., Düttmann, H., Kölzsch, A., Jiguet, F., Bocher, P., & Fartmann, T.
Ardea	Differential spring migration by male and female Western Sandpipers at interior and coastal stopover sites	Western Sandpiper	Calidris mauri	2004	114	VHF	original	Pacific Americas	No usable locations shown		Bishop, M. A., Warnock, N., & Takekawa, J. Y. (2004).
10.1016/j.cub.2023.05.014	Translocation of shorebird siblings shows intraspecific variation in migration routines to arise after fledging	Black-tailed Godwit	Limosa limosa	2023	40	PTT	original	East Atlantic	Spatial representation		Loonstra, A. J., Verhoeven, M. A., Both, C., & Piersma, T.
10.1016/j.cub.2023.05.014	Translocation of shorebird siblings shows intraspecific variation in migration routines to arise after fledging	Black-tailed Godwit	Limosa limosa	2023	40	PTT	original	Black Sea-Mediterranean	Spatial representation		Loonstra, A. J., Verhoeven, M. A., Both, C., & Piersma, T.
10.2193/0022-541X(2005)069[0671:TROFPS]2.0.CO;2	Turnover rates of fall-migrating pectoral sandpipers in the lower mississippi alluvial valley	Pectoral Sandpiper	Calidris melanotos	2005	94	VHF	original	Atlantic Americas	No usable locations shown		Lehnen, S. E., & Krementz, D. G.
10.1656/058.012.0107	Use of Crop Fields and Forest by Wintering American Woodcock	American Woodcock	Scolopax minor	2013	32	VHF	original	Atlantic Americas	No usable locations shown		Blackman, E. B., DePerno, C. S., Moorman, C. E., & Peterson, M. N.
10.1016/j.renene.2011.11.006	Using a shore bird (red knot) fitted with geolocators to evaluate a conceptual risk model focusing on offshore wind	Red Knot	Calidris canutus	2012	11	GLS	original	Atlantic Americas	Spatial representation		Burger, J., Niles, L. J., Porter, R. R., Dey, A. D., Koch, S., & Gordon, C.
10.1111/jofo.12393	Using automated telemetry to identify population connectivity and migration phenology of Snowy Plovers breeding in the Southern Great Plains	Snowy Plover	Charadrius nivosus	2021	7	VHF	original	Central Americas	Spatial representation		Heath‐Acre, K. M., Boal, C. W., Collins, D. P., Conway, W. C., & Johnson, W. P.
10.1515/ami-2022-0118	Using Geolocator Data to Address Changes in Migration Patterns for Black Turnstone	Black Turnstone	Arenaria melanocephala	2022	24	GLS	original	Pacific Americas	Spatial representation		Taylor, A., Bishop, M. A., Schaefer, A., Porter, R., & Sowl, K.
Wader Study Group Bulletin	Using geolocator data to reveal incubation periods and breeding biology in Red Knots Calidris canutus rufa	Red Knot	Calidris canutus	2012	19	GLS	recycled	Atlantic Americas	No usable locations shown	Deployments in 2009-2010 (Mass, Del, Texas, Florida)	Burger, J., Niles, L. J., Porter, R. R., & Dey, A. D.
10.1674/0003-0031-174.1.117	Using Satellite Telemetry to Identify Long-billed Curlew Winter Habitat Use in the Southeastern Corner of the Chihuahuan Desert (Mexico)	Long-billed Curlew	Numenius americanus	2015	4	PTT	original	Central Americas	Spatial representation	Deployments in October 2009	Kerstupp, A. O., Aymá, G. R., Rojas, J. I. G., & Velasco, A. G.
10.3389/fevo.2019.00031	Variation from an unknown source: Large inter-individual differences in migrating black-tailed godwits	Black-tailed Godwit	Limosa limosa	2019	NA	GLS	original	East Atlantic	No usable locations shown	This one shares data with "High Migratory Survival" from 2019, and came out 2 months earlier, but has not mapped points.	Verhoeven, M. A., Loonstra, A. J., Senner, N. R., McBride, A. D., Both, C., & Piersma, T.
10.1080/00063657.2019.1617234	Variation in ectoparasitic sheep tick Ixodes ricinus infestation on European Golden Plover chicks Pluvialis apricaria and implications for growth and survival	Eurasian Golden Plover	Pluvialis apricaria	2019	21	VHF	original	East Atlantic	No usable locations shown		Douglas, D. J., & Pearce-Higgins, J. W.
10.3389/fevo.2022.1059005	Variation in resource use between adult and juvenile Semipalmated Sandpipers (Calidris pusilla) and use of physiological indicators for movement decisions highlights the importance of small staging sites during southbound migration in Atlantic Canada	Semipalmated Sandpiper	Calidris pusilla	2022	250	VHF	original	Atlantic Americas	No usable locations shown		Linhart, R. C., Hamilton, D. J., Paquet, J., Bellefontaine, S. C., Davis, S., Doiron, P. B., & Gratto-Trevor, C. L.
10.1046/j.1474-919X.2002.00048.x	Variation in the growth and survival of Golden Plover Pluvialis apricaria chicks	Eurasian Golden Plover	Pluvialis apricaria	2002	31	VHF	recycled	East Atlantic	No usable locations shown		Pearce‐Higgins, J. W., & Yalden, D. W.
10.1046/j.1474-919X.2003.00154.x	Variation in the use of pasture by breeding European Golden Plovers Pluvialis apricaria in relation to prey availability	Eurasian Golden Plover	Pluvialis apricaria	2003	15	VHF	recycled	East Atlantic	No usable locations shown		Pearce‐Higgins, J. W., & Yalden, D. W.
10.1002/ece3.9526	Variety in responses of wintering oystercatchers Haematopus ostralegus to near-collapse of their prey in the Exe Estuary, UK	Eurasian Oystercatcher	Haematopus ostralegus	2022	24	GPS	original	East Atlantic	Spatial representation		Morten, J. M., Burrell, R. A., Frayling, T. D., Hoodless, A. N., Thurston, W., & Hawkes, L. A.
10.1038/srep38154	Very rapid long-distance sea crossing by a migratory bird	Whimbrel	Numenius phaeopus	2016	4	GLS	original	East Atlantic	Spatial representation		Alves, J. A., Dias, M. P., Méndez, V., Katrínardóttir, B., & Gunnarsson, T. G.
10.1038/s41598-021-94788-z	Warming Arctic summers unlikely to increase productivity of shorebirds through renesting	Dunlin	Calidris alpina	2021	66	VHF	original	East Asia-Australasia	No usable locations shown		Saalfeld, S. T., Hill, B. L., Hunter, C. M., Frost, C. J., & Lanctot, R. B.
https://www.jstor.org/stable/1522455	Waterbird use of bayland wetlands in the San Francisco Bay Estuary: Movements of Long-billed Dowitchers during the winter	Long-billed Dowitcher	Limnodromus scolopaceus	2002	32	VHF	original	Pacific Americas	Spatial representation		Takekawa, J. Y., Warnock, N., Martinelli, G. M., Miles, A. K., & Tsao, D. C.
10.1111/ibi.12964	Itineraries and staging habitats used by Red Knots (Calidris canutus piersmai) migrating between northwest Australia and the New Siberian Islands	Red Knot	Calidris canutus	2021	17	GLS / PTT	original	East Asia-Australasia	Spatial representation		Piersma, T., Kok, E. M., Hassell, C. J., Peng, H. B., Verkuil, Y. I., Lei, G., ... & Chan, Y. C.
10.1111/1365-2656.12381	When Siberia came to the Netherlands: the response of continental black-tailed godwits to a rare spring weather event	Black-tailed Godwit	Limosa limosa	2015	23	PTT	original	East Atlantic	No usable locations shown		Senner, N. R., Verhoeven, M. A., Abad‐Gómez, J. M., Gutierrez, J. S., Hooijmeijer, J. C., Kentie, R., ... & Piersma, T.
10.1098/rspb.2013.1016	When the sun never sets: diverse activity rhythms under continuous daylight in free-living arctic-breeding birds	Semipalmated Sandpiper / Pectoral Sandpiper / Red Phalarope	Calidris pusilla / Calidris melanotos / Phalaropus fulicarius	2013	142	VHF	original	Atlantic Americas	No usable locations shown		Steiger, S. S., Valcu, M., Spoelstra, K., Helm, B., Wikelski, M., & Kempenaers, B.
10.1016/j.biocon.2019.03.025	Where to draw the line? Using movement data to inform protected area design and conserve mobile species	Great Knot / Dunlin	Calidris tenuirostris / Calidris alpina	2019	95	VHF	original	East Asia-Australasia	No usable locations shown		Choi, C. Y., Peng, H. B., He, P., Ren, X. T., Zhang, S., Jackson, M. V., ... & Ma, Z.
10.1038/s41598-021-92429-z	Whimbrel populations differ in trans‑atlantic pathways and cyclone encounters	Whimbrel	Numenius phaeopus	2021	24	PTT	recycled	Atlantic Americas	Spatial representation		Watts, B. D., Smith, F. M., Hines, C., Duval, L., Hamilton, D. J., Keyes, T., ... & Woodard, P.
Stilt: The Journal of the East Asian-Australasian Flyway.	whimbrel takes action to avoid impact of cyclone	Whimbrel	Numenius phaeopus	2018	1	PTT	original	East Asia-East Africa	Spatial representation		MINTON, C., HASSELL, C., & LEUNG, K.
10.3389/fevo.2019.00248	Why are whimbrels not advancing their arrival dates into iceland? Exploring seasonal and sex-specific variation in consistency of individual timing during the annual cycle	Whimbrel	Numenius phaeopus	2019	62	GLS	original	East Atlantic	No usable locations shown		Carneiro, C., Gunnarsson, T. G., & Alves, J. A.
10.1111/oik.08031	Why time-limited individuals can make populations more vulnerable to disturbance	Eurasian Oystercatcher	Haematopus ostralegus	2021	22	GPS	recycled	East Atlantic	No usable locations shown		van der Kolk, H. J., Ens, B. J., Frauendorf, M., Jongejans, E., Oosterbeek, K., Bouten, W., & van de Pol, M.
10.1093/beheco/art073	Why woodcock commute: testing the foraging-benefit and predation-risk hypotheses	American Woodcock	Scolopax minor	2013	48	VHF	original	Atlantic Americas	No usable locations shown		Masse, R. J., Tefft, B. C., Amador, J. A., & McWilliams, S. R.
10.1098/rspb.2019.2789	Wind conditions influence breeding season movements in a nomadic polygynous shorebird	Pectoral Sandpiper	Calidris melanotos	2020	80	PTT	recycled	Pacific Americas	Spatial representation		Krietsch, J., Valcu, M., & Kempenaers, B.
10.1675/1524-4695-31.3.472	Winter Ecology of Piping Plovers at Oregon Inlet, North Carolina	Piping Plover	Charadrius melodus	2008	6	VHF	original	Atlantic Americas	No usable locations shown		Cohen, J. B., Karpanty, S. M., Catlin, D. H., Fraser, J. D., & Fischer, R. A.
10.2981/0909-6396(2008)14[36:WSOEWS]2.0.CO;2	Winter survival of Eurasian woodcock Scolopax rusticola in central Italy	Eurasian Woodcock	Scolopax rusticola	2008	68	VHF	original	East Atlantic	No usable locations shown		Aradis, A., Miller, M. W., Landucci, G., Ruda, P., Taddei, S., & Spina, F.
10.2307/3803201	Winter Survival Rates of American Woodcock in South Central Louisiana	American Woodcock	Scolopax minor	2000	160	VHF	original	Atlantic Americas	No usable locations shown		Pace III, R. M.
10.1111/j.1474-919x.2005.00423.x	Wintering behaviour and spatial ecology of Eurasian Woodcock Scolopax rusticola in western France	Eurasian Woodcock	Scolopax rusticola	2005	65	VHF	recycled	East Atlantic	No usable locations shown		Duriez, O., Fritz, H., Said, S., & Ferrand, Y.
10.1111/j.1474-919x.1996.tb04323.x	Wintering site fidelity and movement patterns of Western Sandpipers Calidris mauri in the San Francisco Bay estuary	Western Sandpiper	Calidris mauri	1996	95	VHF	recycled	Pacific Americas	Spatial representation		Warnock, S. E., & Takekawa, J. Y.
10.1111/j.1557-9263.2011.00353.x	Within-year movements and site fidelity of Purple Sandpipers during the nonbreeding season	Purple Sandpiper	Calidris maritima	2012	60	VHF	original	Atlantic Americas	No usable locations shown		Mittelhauser, G. H., Tudor, L., & Connery, B.

## Sheet: README
Description	All scientific articles retained and reviewed after screening, to identify whether they include shorebird tracking data. Below are the columns of information extracted from each article.
Original publication	The first publication in which the data used in this article were originally presented or reported.
Original/re-used data	Indicate if the data of the publication are Original: the entire or one part of the data where never analysed in a previous paper or Re-used: if all the data were already analysed in previous study
DOI / Journal	The Digital Object Identifier of the publication; If the DOI is not available, the name of the journal is entered instead
Title	Full title of the publication
Species	The specie(s) studied in the publication.
Scientific name	The scientific name of the specie(s) studied in the publication
Year of publication	The year when the publication was officially published
N individuals tracked	Total number of individual tracked in the publication, whose data were analyzed, regardless of the species.
Type of device	Type of tracking device(s) used in the publication: VHF, GPS, GLS, PTT. Some publications may include data collected using multiple types of tracking devices
Data archived	Indicate if the data used in the publication are archived in a data repository. Available in Movebank: Movebank; available in another data repository: Other repository data and not listed in a data repository: Not listed
Flyway	Flyway(s) used by the tracked birds included in the publication. Some publications may include data collected in several flyways: Multiflyway
Map	Indicate if: the publication include a map where the bird tracks are represented: Spatial representation, or if the publication don't contain map: No usable locations shown
Authors	Full list of the authors of the publication
notes
